# Supplementary material for: Association between age at first calving and lactation performance, lactation curve, calving interval, calf birth weight, and dystocia in Holstein dairy cows
Source: PLoS One. 2021 Jan 4;16(1):e0244825. doi: 10.1371/journal.pone.0244825 (PMC7781378; doi:10.1371/journal.pone.0244825)
Supplement: S1 Dataset — (XLSX) [file pone.0244825.s001.xlsx]

## Sheet: data111111111111111111111111111
Animal ID	Sire	ServiceSire	Herd	305-d Fat (kg)	305-d Protein (kg)	305-d fat percentage (%)	305-d Protein percentage (%)	Lna	b	c	s	pd(day)	py(kg)	305-d milk (kg)	100-d Milk (kg)	200-d Milk (kg)	AFC(day)	AFC(categories)	Calving year	Calving Season	dystocia	Calving Interval(day)	Calf Gender	Calf birth weight
266653588	23353675	178475151	32256	348.45	302.08	7.63	6.61	1.95745	0.521573	0.00713941	7.51981	73.0555	39.4117	8914.81	3418.12	6708.41	852	7	2008	4	1	331	1	0
269261573	23621721	0	4224	252.7	213.98	6.61	5.59	1.74862	0.535013	0.00688012	7.64302	77.7623	34.566	7986.29	2963.49	5929.79	681	1	2008	4	2	401	1	0
265195168	24293620	24313021	32256	140.9	190.35	3.87	5.23	2.4685	0.123971	0.00108841	7.66889	113.901	18.757	5489.19	1760.28	3621.74	632	1	2008	1	1	401	1	0
266821284	23353675	134093468	4224	154.68	146.92	5.34	5.07	2.06202	0.476427	0.0108242	6.68227	44.0151	29.6257	5097.56	2622.05	4327.49	711	2	2008	2	1	327	2	0
900264826	0	113736467	112704	105.46	105.46	5.01	5.01	2.91114	0.0616299	0.00131456	7.04312	46.8825	21.9034	6151.04	2152.73	4204.87	932	8	2008	3	1	552	2	23
262693108	24498557	24313021	33664	190.35	187.07	4.93	4.84	2.27838	0.353864	0.0091295	6.35808	38.7605	24.9965	4464.15	2251.16	3725.2	740	3	2008	1	1	327	1	42
265208102	23456478	178475597	32256	240.46	239.34	4.84	4.82	2.8435	0.206244	0.00343992	6.84219	59.9561	32.5097	8314.6	3073.76	5946.06	843	7	2008	3	1	341	1	0
262695115	24416716	24313021	33664	103.88	101.95	4.86	4.77	3.05653	0.126468	0.00307069	6.51758	41.1855	29.9725	7480.83	2887.19	5410.41	745	3	2008	1	1	453	1	40
267896144	178451513	178475597	32256	163.28	147.6	5.21	4.71	1.72737	0.516143	0.00528588	7.94871	97.6456	35.7253	9000.92	2951.67	6300.81	726	3	2008	4	1	349	2	0
266728293	23190216	178479611	33888	181.9	123.66	6.4	4.35	2.4534	0.285675	0.00500038	6.81181	57.1306	27.7538	6551.24	2578.02	4869.2	813	6	2008	3	1	318	2	0
268295983	25615564	24007288	4224	161.12	138.8	5.04	4.34	3.03351	0.176619	0.00233318	7.13093	75.6988	37.378	10273.7	3528.14	7062.46	739	3	2008	4	1	NA	2	0
263886158	23190216	24313021	33664	170.18	167.2	4.36	4.29	2.7885	0.206132	0.00475728	6.45049	43.3298	28.7674	6562.85	2716.13	4951.11	767	4	2008	1	1	359	2	46
900504328	25231335	178469353	112000	197.58	170.3	4.96	4.28	1.68109	0.472216	0.00704313	7.29586	67.0463	24.4035	5444.88	2158.33	4138.74	730	3	2008	4	1	329	1	46
262693108	24498557	24313021	33664	239.3	197.76	5.16	4.27	2.27838	0.353864	0.0091295	6.35808	38.7605	24.9965	4464.15	2251.16	3725.2	740	3	2008	1	1	327	1	42
263945476	115961784	24302986	32256	93.87	82.17	4.86	4.25	3.20317	0.10271	0.00220553	6.74504	46.5693	32.9489	8767.53	3202.26	6154.68	759	4	2008	2	1	406	1	0
267571679	23595407	28002110	33184	157.52	154.92	4.29	4.22	2.67655	0.292101	0.00443784	7.00007	65.8205	36.8722	9122.39	3401.14	6615.41	840	6	2008	4	1	554	2	0
1740954087	133820070	23942172	6432	102.84	122.94	3.47	4.15	3.12701	0.0807368	0.00185849	6.79567	43.4422	28.5245	7709.3	2786.68	5369.05	761	4	2008	3	1	321	1	43
266668083	24945226	24572593	32256	106.9	98.83	4.47	4.13	2.47555	0.317748	0.00420045	7.21146	75.646	34.206	8704.35	3103.21	6197.82	788	5	2008	3	1	346	1	0
1740782154	23516465	28023964	39488	99.05	81.08	4.98	4.08	1.67311	0.56842	0.00873183	7.43554	65.0976	32.4062	6739.2	2817.92	5290.89	839	6	2008	3	1	264	2	38
263418304	26162360	115963568	33888	207.94	196.63	4.3	4.06	3.11617	0.118038	0.00196029	6.97059	60.2144	32.5195	8947.97	3145.07	6175.52	784	5	2008	2	1	356	1	0
267932047	24406681	178475151	32256	155.81	157.55	4	4.05	3.06895	0.131196	0.00178093	7.16117	73.667	33.1765	9324.85	3178.85	6349.65	700	2	2008	4	1	326	1	0
899319529	134057342	178445492	112000	282.76	228.16	4.96	4	2.77143	0.231635	0.00301694	7.14781	76.778	34.6502	9264.94	3215.29	6445.88	807	5	2008	3	1	349	2	37
1741013182	24873420	27991852	39488	140.99	131.18	4.29	3.99	1.06499	0.647205	0.00648845	8.29818	99.7472	29.8636	7261.56	2363.32	5137.9	763	4	2008	4	1	NA	2	50
264162009	24401998	0	35232	161.81	139.1	4.61	3.96	3.29287	0.108877	0.00258946	6.60481	42.0464	36.2725	9343.69	3513.48	6658.53	973	8	2008	2	1	376	1	40
265254709	23456478	178479611	33888	129.77	118.6	4.3	3.93	1.79307	0.500492	0.00586496	7.71067	85.336	33.719	8196.01	2871.92	5907.11	813	6	2008	3	1	273	2	0
1740866448	133820070	134093468	6432	106.33	146.65	2.84	3.92	1.61353	0.416971	0.00384401	7.88011	108.473	23.3523	6211.74	1950.25	4210.8	735	3	2008	1	1	411	1	35
268675306	24873420	134092353	4320	238.41	214.17	4.33	3.89	3.1075	0.0248779	0.00162473	6.58219	15.3121	23.348	6029.41	2256.37	4241.22	748	3	2008	2	1	647	1	45
263920277	23353675	28023964	32256	152.77	124.85	4.76	3.89	1.52176	0.65661	0.00937266	7.7363	70.0559	38.6783	8006.4	3281.05	6280.09	800	5	2008	2	1	342	2	0
900700791	24873420	113736467	112704	174.73	171.1	3.93	3.84	2.57114	0.285607	0.00326658	7.35883	87.4331	35.2492	9434.28	3180.91	6515.19	773	4	2008	4	1	475	1	37
266222975	24873420	134096367	35232	294.29	242.34	4.65	3.83	2.22611	0.419949	0.00806562	6.84436	52.0666	32.0093	6468.38	2889.91	5157.03	854	7	2008	3	1	NA	2	44
266202236	111504460	134093468	4224	242.42	253.09	3.66	3.82	2.91524	0.146237	0.00213316	7.04953	68.5542	29.5841	8147.07	2829.66	5610.07	794	5	2008	2	1	342	1	0
266950178	0	134093468	4224	213.34	161.25	5.05	3.82	2.45898	0.20928	0.00211471	7.44776	98.9639	24.8111	6977.27	2270.09	4689.86	726	3	2008	2	1	384	1	46
263947483	24410249	24302986	32256	160.92	174.77	3.5	3.8	2.19458	0.187739	0.00235515	7.18718	79.714	16.9258	4664.19	1587.4	3196.66	732	3	2008	2	1	376	2	0
266732084	23190216	178479611	33888	188.52	170.87	4.19	3.8	2.98959	0.185683	0.00326263	6.7883	56.9121	34.9648	8965.32	3326.38	6406.95	822	6	2008	4	1	318	2	37
266200006	24873420	24007288	4224	126.84	146.03	3.3	3.8	3.2438	0.0315866	0.0016119	6.63346	19.5959	27.2812	7141.25	2651.17	5007.76	692	2	2008	1	1	NA	1	0
266726732	23190216	178479611	33888	201.75	177.83	4.28	3.78	1.73387	0.408431	0.00542584	7.3472	75.2752	21.9843	5329.55	1950.05	3880.4	836	6	2008	4	1	362	2	40
267301626	26165705	178479611	33888	261.8	224.56	4.38	3.76	2.47633	0.304203	0.00587275	6.70025	51.7991	29.1637	6493.87	2700.09	4960.1	799	5	2008	4	1	419	1	45
266231226	111505798	134091684	35232	129.02	116.76	4.16	3.76	3.18009	0.0934768	0.00103408	7.51683	90.3965	33.3697	9754.92	3212.56	6495.87	759	4	2008	2	1	407	2	43
263401356	23516465	27946583	33888	200.29	197.99	3.79	3.75	2.77023	0.203386	0.00328329	6.88206	61.9459	30.1464	7796.89	2849.67	5543.36	842	7	2008	2	1	382	2	40
267038709	24898173	134096367	35232	158.83	137.11	4.34	3.75	3.17215	0.14771	0.00302495	6.6577	48.8305	36.5538	9326.11	3512.58	6682.82	792	5	2008	3	1	303	1	43
1340324775	25230889	178472029	6336	123.97	104.8	4.44	3.75	0.358692	1.05334	0.0238874	7.66801	44.0961	26.9423	3114.93	2124.48	2972.17	846	7	2008	4	1	NA	1	38
263930089	23229018	23497733	32256	181.74	196.87	3.43	3.72	3.12085	0.0222218	0.000529225	7.71174	41.9893	24.0873	7085.44	2392.69	4731.58	715	2	2008	1	1	332	2	0
266843361	24873420	134096367	35232	198.95	168.64	4.39	3.72	2.53008	0.285894	0.00466631	6.90189	61.2676	30.591	7413.95	2835.44	5437.53	816	6	2008	3	1	339	2	42
262685749	23516465	28421796	33664	184.45	149.54	4.59	3.72	2.3645	0.282487	0.00402824	7.07218	70.1265	26.6467	6765.58	2454.23	4837.6	825	6	2008	1	2	428	1	48
265194276	24707062	28023964	32256	111.47	109.67	3.78	3.72	2.58145	0.208008	0.0055094	6.28321	37.7551	22.8453	4879.08	2139.75	3781.3	730	3	2008	2	1	326	1	0
1340340608	23456478	26626423	6336	334.31	298.17	4.16	3.71	0.749972	0.789597	0.00842201	8.54874	93.754	34.6632	7878.76	2690.84	5779.65	748	3	2008	4	1	442	1	27
266646229	23456478	28002110	32256	265.81	232.2	4.25	3.71	3.20263	0.0409468	0.00180632	6.5751	22.6686	26.8289	6961.59	2606.67	4908.48	852	7	2008	4	1	NA	1	0
1340331688	23476771	134093245	6336	156.75	166.5	3.5	3.71	1.40068	0.601921	0.00889512	7.56467	67.6687	28.096	5863.72	2418.34	4589.99	768	4	2008	4	1	591	2	37
269252876	24998969	24007288	4224	129.46	133.21	3.61	3.71	2.31114	0.367676	0.00421392	7.48031	87.2526	36.1088	9330.87	3179	6539.57	740	3	2008	4	1	515	2	41
1340071001	24998969	25779915	6336	124.07	109.6	4.2	3.71	2.40485	0.345937	0.00499458	7.13266	69.2623	33.9522	8266.95	3081.19	6030.04	1006	8	2008	3	1	282	1	50
262591643	22516756	23497733	33888	256.05	247.96	3.82	3.7	1.51144	0.491414	0.0041068	8.19549	119.659	29.1154	7707.74	2311.87	5157.08	858	7	2008	1	1	321	2	40
266726732	23190216	178479611	33888	277.83	240.76	4.27	3.7	1.73387	0.408431	0.00542584	7.3472	75.2752	21.9843	5329.55	1950.05	3880.4	836	6	2008	4	1	362	2	40
899305034	134075628	178468238	112000	147.71	138.63	3.93	3.69	0.647364	0.855241	0.0125505	8.12223	68.1437	30.0428	5561.49	2469.4	4578.98	776	4	2008	3	1	313	1	39
678001172	178447722	134091684	4960	194.01	205.66	3.47	3.68	3.10548	0.178728	0.00346331	6.67812	51.606	37.773	9474.48	3602.44	6845.46	694	2	2008	3	1	537	2	0
267385920	23438415	24007288	6016	227.94	189.15	4.44	3.68	1.99406	0.362159	0.00328535	7.78921	110.234	28.0781	7610.97	2386.37	5121.78	805	5	2008	4	1	360	2	42
266166333	118190223	134092353	3520	163.89	157.25	3.84	3.68	2.83755	0.227704	0.00499586	6.50578	45.5786	32.4451	7371.01	3051.76	5574.62	746	3	2008	1	1	340	2	40
266822845	23353675	134092130	4224	165.39	154.82	3.94	3.68	2.53773	0.244518	0.00688846	6.1951	35.4968	23.7125	4635.77	2184.37	3723.31	734	3	2008	2	1	NA	1	0
677774604	23456478	24572593	4000	278.73	324.91	3.15	3.67	2.09107	0.323443	0.00245291	7.95453	131.861	28.4058	7921.57	2375.56	5190.5	701	2	2008	2	1	671	2	40
263449524	178447276	27944576	32256	156.63	199.26	2.88	3.67	2.02373	0.331302	0.00278554	7.83247	118.936	26.4586	7302.39	2246.61	4850.18	789	5	2008	1	1	380	1	0
269301936	23595407	28002110	33184	270.11	227.5	4.34	3.66	2.00898	0.28796	0.0044934	6.96161	64.085	18.5225	4554.05	1712.63	3314.46	803	5	2008	4	1	487	2	0
266663400	24873420	178475597	32256	272.02	312.96	3.17	3.65	2.77144	0.238359	0.00241005	7.46496	98.9019	37.6426	10472.5	3406.36	7064.66	714	2	2008	2	1	443	2	0
678545961	178448168	178472029	4000	249.88	255.19	3.57	3.65	2.93176	0.217885	0.00375274	6.80222	58.0603	36.5548	9173.36	3449.02	6622.59	726	3	2008	4	1	560	1	46
267381237	23438415	178447722	4224	261.42	245.73	3.88	3.65	2.84886	0.182905	0.0027587	6.97085	66.3012	30.9725	8265.33	2936.35	5781.6	709	2	2008	3	1	347	1	0
266943711	24873420	0	6016	177.15	151.4	4.27	3.65	1.91542	0.304684	0.00382641	7.26165	79.6265	19.0001	4935.25	1721.5	3472.39	698	2	2008	2	1	306	1	0
1340333472	23392254	23835132	6336	263.93	301.37	3.18	3.64	2.91095	0.0889442	0.00130545	7.2319	68.1328	24.4708	7002.65	2380.27	4734.86	802	5	2008	4	1	473	1	40
266423898	118190223	24313021	6016	273.41	249.19	4	3.64	2.82822	0.215667	0.00377636	6.7822	57.1099	32.6199	8159	3080.42	5900.48	744	3	2008	2	1	315	2	42
265782104	111504460	23942172	4224	201.84	222.55	3.3	3.64	3.05999	0.0833165	0.00229243	6.58455	36.3442	26.4705	6856.83	2573.48	4866.32	742	3	2008	1	1	606	1	38
263944361	24499449	24302986	32256	251.27	251.21	3.63	3.63	1.95816	0.47365	0.00628251	7.47138	75.3918	34.1908	8028.11	2985.59	5929.73	793	5	2008	2	1	332	2	0
266676780	23621721	178475597	32256	209.29	181.46	4.19	3.63	0.100728	1.11597	0.0200815	8.26911	55.572	32.0841	4467.09	2571.33	4083.26	751	4	2008	3	1	334	1	0
268706749	22572729	178485855	4320	170.46	171.65	3.6	3.63	2.66167	0.153622	0.00318059	6.63412	48.2997	22.2802	5628.77	2137.55	4052.38	792	5	2008	4	1	392	2	0
266567956	23476771	178449060	3520	171.77	164.68	3.78	3.63	2.20352	0.322607	0.00386891	7.34679	83.3843	27.3292	7120.54	2451.62	4989.28	784	5	2008	2	1	325	1	40
267369418	23392254	28023964	3520	175.54	164.05	3.88	3.63	0.961499	0.595724	0.00498479	8.45952	119.508	24.9121	6424.28	1902.44	4324.73	776	4	2008	3	1	382	1	42
269476322	23885084	24298972	35232	259.77	258.31	3.64	3.62	2.47043	0.288105	0.00302155	7.47357	95.3501	32.9629	8954.8	2942.28	6108.85	705	2	2008	4	1	363	1	45
266743903	23476771	178479611	33888	121.16	120.8	3.63	3.62	2.69107	0.254681	0.00291083	7.32648	87.4943	35.7021	9685.21	3253.52	6651.22	753	4	2008	3	1	429	1	43
1340333918	23476771	134093468	6336	274.21	332.71	2.98	3.61	3.22714	0.190098	0.0052717	6.24254	36.0601	41.2057	8846.42	3867.66	6833.8	747	3	2008	4	1	337	1	45
267897036	28042473	178475597	32256	270.66	266.98	3.66	3.61	2.91856	0.155099	0.00136829	7.61694	113.352	33.0215	9565.55	3054.33	6324.36	767	4	2008	4	1	419	2	0
267381237	23438415	178447722	4224	243.97	246.85	3.56	3.61	2.84886	0.182905	0.0027587	6.97085	66.3012	30.9725	8265.33	2936.35	5781.6	709	2	2008	3	1	347	1	0
266075349	23516465	24572370	32736	255.1	231.85	3.98	3.61	2.33435	0.301614	0.00302715	7.54954	99.6363	30.5886	8328.17	2701.85	5655.78	733	3	2008	1	1	379	1	40
262613274	23516465	178447945	33888	271.87	213.46	4.6	3.61	2.64858	0.192097	0.00343844	6.76245	55.8674	25.2617	6406.76	2400.12	4603.34	820	6	2008	1	1	NA	2	41
267729563	118190223	24007288	4224	225.55	207.6	3.92	3.61	3.13415	0.133829	0.00222908	6.92335	60.0376	34.7558	9432.75	3347.43	6554.25	756	4	2008	3	1	438	1	0
265777198	118190892	28363370	4224	226.17	205.37	3.98	3.61	3.11227	0.0973868	0.00374716	6.13083	25.9895	27.9981	6315.54	2653.42	4741.27	798	5	2008	1	1	454	2	38
268092161	0	24007288	4224	208.89	176.63	4.27	3.61	2.53929	0.193491	0.00332642	6.80989	58.1679	22.9202	5873.34	2175.46	4197.76	756	4	2008	4	1	344	1	0
268688240	133819178	178485632	4320	76.59	97.68	2.83	3.61	2.42574	0.341098	0.00492569	7.12564	69.2488	34.1278	8332.97	3100.77	6070.37	832	6	2008	4	1	515	2	40
262671700	23516465	178445715	33664	359	277.15	4.67	3.6	3.00735	0.111332	0.00277081	6.54421	40.1802	27.3087	6924.17	2640.21	4969.44	816	6	2008	1	1	535	1	40
678547299	178457980	134095921	4000	217.08	256.94	3.04	3.6	2.50912	0.276826	0.00345587	7.23664	80.1032	31.3655	8271.37	2862.89	5778.83	706	2	2008	4	1	449	2	44
267375439	26165705	28023964	35232	252.63	229.3	3.97	3.6	3.19398	0.13908	0.00237721	6.88213	58.5056	37.3686	10045	3595.75	7014.14	859	7	2008	4	2	NA	2	43
265782104	111504460	23942172	4224	345.67	285.97	4.33	3.59	3.05999	0.0833165	0.00229243	6.58455	36.3442	26.4705	6856.83	2573.48	4866.32	742	3	2008	1	1	606	1	38
267210865	23621721	178475597	32256	301.13	274.48	3.94	3.59	2.33789	0.399011	0.00626734	7.09635	63.6651	36.4604	8304.44	3288.11	6263.43	728	3	2008	3	1	615	1	0
1740753164	24401998	134096590	39488	202.1	216.91	3.34	3.59	2.63427	0.218657	0.00436694	6.62181	50.071	26.3459	6279.48	2487.94	4647.89	807	5	2008	2	1	387	1	43
266018038	24511268	24007288	36352	170.1	215.1	2.84	3.59	2.21671	0.299393	0.00284405	7.61773	105.27	27.4248	7532.51	2405.79	5075.11	737	3	2008	1	1	500	2	37
266949063	23311082	23942172	4224	226.56	189.54	4.29	3.59	2.62362	0.16117	0.0019555	7.24235	82.4191	23.891	6705.6	2255.25	4553.33	757	4	2008	3	1	350	2	0
266187518	23765556	134093245	3520	305.51	295.54	3.7	3.58	3.39862	0.052364	0.0024051	6.34593	21.772	33.3672	8207.62	3207.91	5919.06	777	4	2008	2	2	476	1	45
265784780	111504460	28027532	4224	224.51	238.3	3.37	3.58	3.28292	0.0189423	0.00063599	7.49975	29.784	27.8901	8074.02	2765.32	5428.03	767	4	2008	1	1	486	1	0
262685749	23516465	28421796	33664	269.53	210.32	4.59	3.58	2.3645	0.282487	0.00402824	7.07218	70.1265	26.6467	6765.58	2454.23	4837.6	825	6	2008	1	2	428	1	48
1340330350	23275848	134093245	6336	244.53	292.14	2.99	3.57	2.77138	0.220571	0.00239356	7.36612	92.152	34.763	9646.26	3188.83	6544.48	721	3	2008	3	1	634	1	43
263912472	23353675	23356574	32256	190.08	221.76	3.06	3.57	2.00535	0.288636	0.00289989	7.5296	99.5333	21.0011	5743.16	1864	3894.77	737	3	2008	1	1	455	1	0
267378338	134057342	134096367	35232	170.91	156.31	3.9	3.57	1.75563	0.475426	0.00555202	7.66276	85.6311	29.8407	7336.24	2556.79	5260	767	4	2008	3	2	426	1	46
263815690	0	24007288	4224	124.76	134.72	3.31	3.57	2.73186	0.0428616	0.00145353	6.81381	29.488	17.014	4614.53	1668.54	3198.39	823	6	2008	1	1	384	2	0
677783970	133820070	134096367	4000	256.55	294.78	3.1	3.56	0.722277	0.758118	0.00731601	8.64588	103.624	32.5381	7755.36	2468.83	5495.27	712	2	2008	2	1	NA	2	40
266209818	118190669	134093468	4224	211.09	231.41	3.25	3.56	3.20854	0.0646248	0.00191321	6.66346	33.7781	29.1187	7698.28	2842.68	5407.06	719	2	2008	2	2	653	2	0
265241106	23190216	178479611	33888	208.33	176.59	4.2	3.56	1.33443	0.652807	0.00697494	8.2069	93.5933	38.2709	9089.43	3074.42	6549.31	848	7	2008	3	1	369	2	0
266202905	24305662	133819847	4224	190	167.53	4.04	3.56	2.6157	0.165561	0.00346794	6.60196	47.7405	21.9807	5458.25	2102.13	3961.87	748	3	2008	1	1	341	2	0
267379899	118190223	28426925	4224	345.7	274.26	4.47	3.55	2.42279	0.315641	0.00267901	7.79163	117.82	37.0584	10262.9	3173.19	6819.64	815	6	2008	4	1	368	1	0
269254883	25615564	24007288	4224	300.08	263.01	4.05	3.55	2.77646	0.237109	0.00255103	7.3871	92.9464	37.1117	10242.1	3381.71	6959.18	750	3	2008	4	1	342	2	33
266829758	23765556	178447722	4224	221.97	249.25	3.16	3.55	3.16989	0.0364798	0.0006586	7.59262	55.3899	26.5718	7805.46	2629.79	5216.7	761	4	2008	3	1	467	1	0
262617065	23311082	23835132	33888	204.89	219.69	3.31	3.55	1.54156	0.593314	0.00925832	7.46027	64.0844	30.4643	6190.05	2639.87	4911.41	831	6	2008	1	1	NA	1	0
269258451	178445492	178457534	4224	262.86	212.31	4.4	3.55	3.3221	0.123632	0.00250737	6.72889	49.3074	39.6621	10425.4	3835.2	7363.61	740	3	2008	4	1	356	1	43
265212785	23012708	24302986	39488	206.59	202.84	3.62	3.55	2.57201	0.169747	0.00178121	7.40504	95.2985	23.9461	6809.29	2231.73	4569.97	730	3	2008	2	1	326	2	0
263909796	24293620	23942172	32256	259.17	286.88	3.2	3.54	2.88839	0.120786	0.000745586	8.07116	162.002	29.4329	8675.92	2695.41	5631.01	760	4	2008	1	1	461	2	0
268091269	23438415	24007288	4224	272.98	239.04	4.04	3.54	2.49047	0.277327	0.00365548	7.16775	75.866	30.3768	7903.81	2785.27	5570.33	747	3	2008	4	1	370	1	0
677190567	24498557	27765507	4000	240.77	235.12	3.63	3.54	1.86868	0.365614	0.00296492	7.94911	123.313	26.1383	7173.51	2171.6	4747.53	996	8	2008	3	1	580	2	43
266730969	23621721	178452851	33888	229.1	214.55	3.78	3.54	1.43284	0.617454	0.00594155	8.29072	103.921	39.7503	9871.74	3137.99	6887.03	820	6	2008	4	1	322	2	40
266949063	23311082	23942172	4224	221.88	208.17	3.78	3.54	2.62362	0.16117	0.0019555	7.24235	82.4191	23.891	6705.6	2255.25	4553.33	757	4	2008	3	1	350	2	0
266832211	118190223	24313021	6016	174.27	139.52	4.42	3.54	2.7	0.13801	0.0044743	6.15596	30.845	20.8056	4571.61	1964.27	3484.06	769	4	2008	2	1	NA	2	46
1340337932	178445269	178480503	6336	283.32	275.06	3.64	3.53	3.00932	0.117485	0.00209719	6.89171	56.0203	28.9277	7861.45	2800.78	5461.63	758	4	2008	4	2	450	1	40
266666076	23456478	178447722	32256	267.78	248.85	3.79	3.53	2.28134	0.344768	0.00390687	7.45676	88.2465	32.4979	8501.18	2876.35	5922.52	731	3	2008	3	1	333	1	0
266414086	25308047	23942172	6016	261.86	248.03	3.72	3.53	2.75159	0.212557	0.00292231	7.07573	72.736	31.5077	8417.86	2949.85	5870.54	732	3	2008	2	1	335	2	38
267903949	24998969	28024633	32256	226.28	245.92	3.25	3.53	2.93293	0.156262	0.00303716	6.70266	51.4502	29.7383	7626.59	2852.1	5451.8	765	4	2008	4	1	535	1	0
266206027	118190892	134093468	4224	245.01	243.21	3.55	3.53	2.60383	0.205059	0.00214884	7.40247	95.4278	28.0364	7863.61	2578.04	5302.68	690	1	2008	1	1	NA	2	0
266806120	133819847	178483625	12480	246.27	229.37	3.79	3.53	1.1872	0.567218	0.00495267	8.31853	114.528	27.3594	7049.53	2137.21	4783.08	874	7	2008	4	1	423	1	43
262625316	118191115	24313021	33888	275.66	204.08	4.77	3.53	2.85588	0.234993	0.00595108	6.32833	39.4874	32.6132	6856.76	3040.38	5355.11	811	6	2008	1	1	383	1	0
266214724	23353675	134092130	4224	190.99	195.48	3.45	3.53	3.36895	0.0550705	0.00396125	5.8358	13.9023	31.7798	6559.07	2913.14	5031.45	738	3	2008	2	1	341	1	45
263815690	0	24007288	4224	232.66	190.01	4.33	3.53	2.73186	0.0428616	0.00145353	6.81381	29.488	17.014	4614.53	1668.54	3198.39	823	6	2008	1	1	384	2	0
265258054	23012708	178479611	33888	188.53	141.55	4.7	3.53	0.316333	0.848431	0.00790644	8.94655	107.309	31.0289	7304.44	2269.01	5165.98	884	7	2008	4	1	325	1	42
262687756	24416716	24313021	33664	307.5	273.28	3.96	3.52	2.45345	0.303911	0.00525543	6.84357	57.828	29.4486	6884.82	2723.34	5139.45	765	4	2008	1	2	306	2	35
267372317	26167489	24293620	35232	285.32	270.42	3.71	3.52	2.62175	0.203111	0.00202699	7.46074	100.203	28.6287	8080.02	2622.57	5420.29	814	6	2008	4	1	341	2	39
1340074123	0	23504869	6336	266.93	244.33	3.84	3.52	2.85831	0.170135	0.00295967	6.81332	57.4844	29.2967	7634.77	2797.54	5413.04	745	3	2008	1	1	389	1	44
262622417	118190446	24007288	33888	283.96	236.26	4.23	3.52	2.74408	0.198029	0.00291631	6.99342	67.9039	29.4104	7809.87	2774.23	5472.89	816	6	2008	1	2	420	2	40
266731861	23621721	178475597	33888	252.03	213.36	4.16	3.52	2.64604	0.297701	0.00566293	6.71406	52.5701	34.0514	7679.09	3157.34	5831.61	804	5	2008	3	1	334	2	0
266425013	23311082	23942172	6016	313.65	290.02	3.8	3.51	2.72641	0.241208	0.00295961	7.22718	81.4998	34.6973	9345.41	3195.81	6463.06	753	4	2008	2	1	406	1	48
266204466	24305662	134093468	4224	244.71	248.3	3.46	3.51	2.99764	0.14857	0.00317376	6.60754	46.8122	30.5845	7701.35	2936.95	5552.44	688	1	2008	1	1	385	2	38
262671700	23516465	178445715	33664	253.11	227.25	3.91	3.51	3.00735	0.111332	0.00277081	6.54421	40.1802	27.3087	6924.17	2640.21	4969.44	816	6	2008	1	1	535	1	40
267701465	134057342	23942172	6016	226.85	213.56	3.73	3.51	2.89397	0.0912087	0.0012196	7.32118	74.786	24.4418	7048.95	2370.26	4741.86	740	3	2008	3	1	NA	1	28
267220231	28042473	178475597	32256	199.49	207.53	3.38	3.51	2.45471	0.274767	0.00260348	7.58602	105.538	31.8202	8813.34	2817.25	5922.13	788	5	2008	4	1	411	1	0
267159352	23438415	23942172	6016	222.17	194.84	4	3.51	1.98738	0.510475	0.00967065	7.00658	52.786	33.1675	6298.52	2940.17	5154.66	756	4	2008	3	1	349	1	37
265773630	0	24007288	4224	237.75	192.49	4.34	3.51	2.34376	0.232541	0.00378326	6.87409	61.466	21.5191	5432.05	2019.98	3907.65	767	4	2008	1	1	343	1	0
1740892762	111505798	134093468	6432	217.43	173.59	4.4	3.51	2.16388	0.414725	0.00669108	7.0835	61.9818	31.8379	7088.72	2865.92	5405.58	749	3	2008	2	1	336	1	42
262605915	23516465	24313021	33888	183.18	170.61	3.77	3.51	3.40922	0.0649764	0.00221708	6.50867	29.3072	35.2943	9026.25	3426.08	6426.72	884	7	2008	1	1	476	1	0
268655236	24406681	27991852	4320	117.22	134.15	3.07	3.51	2.64462	0.275965	0.00468801	6.84268	58.8661	32.8938	7915.13	3060.03	5828.25	821	6	2008	2	1	402	1	40
267250113	23621721	178475597	32256	139.71	131.88	3.72	3.51	2.52889	0.359269	0.00556416	7.05652	64.5684	39.1325	9200.55	3557.34	6836.12	752	4	2008	4	1	589	1	0
899313508	178448391	24293620	112000	338.76	310.59	3.81	3.5	1.65229	0.526439	0.00510093	8.05705	103.204	35.403	9018.32	2879.65	6241.65	832	6	2008	3	1	647	2	48
268099743	23438415	23942172	6016	273.92	264.07	3.63	3.5	2.75591	0.180351	0.00212394	7.26445	84.9134	29.2715	8172.82	2740.39	5555.09	719	2	2008	3	1	348	2	30
266421222	118190223	23942172	6016	250.3	263.99	3.32	3.5	1.32291	0.607321	0.00543057	8.38332	111.834	35.8855	9103.48	2783.86	6230.17	757	4	2008	2	1	316	2	40
268105095	23476771	24007288	6016	193.59	188.64	3.59	3.5	3.31419	0.0729454	0.00184741	6.75308	39.4851	33.4278	8978.71	3267.75	6267.98	747	3	2008	4	1	350	1	43
263413844	25334584	115963568	33888	182.11	179.75	3.55	3.5	2.78834	0.184988	0.00227231	7.21297	81.4097	30.484	8440.19	2857.59	5767.74	822	6	2008	2	1	337	2	0
266942373	111504683	23942172	6016	177.78	155.17	4.01	3.5	0.63935	0.879404	0.014537	7.95186	60.494	29.0129	4860.02	2403.53	4174.53	732	3	2008	2	1	NA	1	37
265757128	118190223	178459764	3520	151.53	143.6	3.69	3.5	2.78686	0.25289	0.00411403	6.88257	61.4701	35.7127	8878.73	3335.8	6433.51	751	4	2008	1	1	287	1	44
1340072339	24293620	25781699	6336	260.98	268.5	3.39	3.49	2.54924	0.298747	0.00419827	7.10815	71.1596	33.9413	8572.39	3109.96	6141.29	991	8	2008	3	1	514	1	40
262620633	23516465	24007288	33888	313.09	260.74	4.19	3.49	2.89477	0.121984	0.00090521	7.86213	134.758	29.1056	8566.36	2701.98	5603.56	854	7	2008	1	1	398	2	37
266951739	115962007	134093468	4224	265.3	243.38	3.8	3.49	2.68192	0.192077	0.00193062	7.45038	99.4899	29.1778	8262.26	2686.28	5539.24	710	2	2008	2	1	379	1	0
267699458	24003274	23942172	6016	242.39	238.81	3.54	3.49	1.56451	0.510822	0.00496289	8.01607	102.928	30.5954	7826.06	2502.57	5410.61	748	3	2008	3	1	521	2	40
265779874	24498557	24007288	4224	207.7	200.61	3.61	3.49	2.71685	0.162064	0.00223849	7.09086	72.3989	25.7589	7087.16	2447.26	4876.11	827	6	2008	2	1	461	2	0
262618849	23516465	28023964	33888	202.58	180	3.93	3.49	2.13006	0.325309	0.00465908	7.1155	69.8225	24.1914	5979.19	2205.04	4329.83	862	7	2008	1	1	NA	1	0
265774299	24305662	24007288	4224	169.13	175.96	3.36	3.49	1.55385	0.503549	0.00659257	7.55054	76.3813	25.3699	5903.21	2196.37	4374.5	812	6	2008	1	1	363	1	0
266944826	24873420	24007288	6016	190.95	169.17	3.94	3.49	1.70821	0.381784	0.00385466	7.68061	99.0447	21.7789	5760.77	1872.5	3954.14	730	3	2008	2	1	357	2	40
262686864	118190669	24313021	33664	148.87	166.36	3.12	3.49	3.12821	0.13304	0.00159728	7.29616	83.2918	36	10259.1	3428.71	6918.92	788	5	2008	1	2	443	1	53
264546461	24499449	24293620	36352	158.3	153.68	3.59	3.49	1.67224	0.523429	0.0105879	6.92862	49.4364	24.3016	4369.17	2145.37	3653.76	844	7	2008	1	2	319	1	41
266660724	24945226	178475597	32256	83.86	79.7	3.67	3.49	2.7697	0.236101	0.00339882	7.0264	69.4657	34.2905	8934.24	3198.33	6313.39	781	5	2008	3	1	450	2	0
677755649	118190669	28538871	4000	280.27	293.34	3.32	3.48	2.27959	0.287516	0.00278035	7.57726	103.41	27.8206	7652.8	2457.74	5162.41	864	7	2008	3	1	590	1	0
266423229	111504683	24007288	6016	268.86	270.97	3.45	3.48	2.89013	0.18479	0.00261153	7.04692	70.7592	32.8651	8879.02	3105.46	6165.08	731	3	2008	2	1	446	2	40
268647208	24560105	178433673	4320	225.04	259.76	3.02	3.48	0.696625	0.753221	0.00661782	8.79764	113.817	33.4347	8206.74	2460.48	5654.72	1023	8	2008	3	1	335	1	49
262625316	118191115	24313021	33888	298.79	226.79	4.58	3.48	2.85588	0.234993	0.00595108	6.32833	39.4874	32.6132	6856.76	3040.38	5355.11	811	6	2008	1	1	383	1	0
265708960	26162360	24313021	6016	230.23	214.09	3.75	3.48	1.93959	0.419104	0.00488092	7.55307	85.8656	29.5672	7446.09	2571.09	5282.73	770	4	2008	2	1	339	2	35
1340318085	24873420	134051767	6336	209.4	192.29	3.78	3.48	2.80727	0.184322	0.00370646	6.62945	49.73	28.3047	6975.76	2695.33	5082.35	806	5	2008	3	1	303	1	38
263570167	24897281	24007288	4224	215.54	187.76	4	3.48	1.52194	0.629654	0.00949548	7.5892	66.3109	34.2361	6958.61	2937.4	5514.38	932	8	2008	1	1	358	2	0
265763372	118190669	23497733	3520	191.75	185.32	3.6	3.48	1.71343	0.424381	0.00456609	7.67613	92.9419	24.8369	6378.5	2129.44	4456.48	735	3	2008	1	1	NA	2	31
263401133	178444600	178447945	33888	159.32	153.45	3.61	3.48	2.20401	0.29773	0.00444781	7.02765	66.9386	23.5206	5830.43	2164.5	4222.27	745	3	2008	1	1	429	2	40
262678613	118190669	178445715	33664	297.14	292.19	3.52	3.47	3.1942	0.103548	0.00146866	7.19889	70.5053	34.169	9718.63	3306.32	6586.97	802	5	2008	1	1	534	1	53
266946833	111504683	24007288	6016	294.39	269.93	3.78	3.47	2.94702	0.149244	0.00182231	7.24903	81.8982	31.6668	8934.02	3002.16	6054.53	711	2	2008	2	1	422	2	36
678083013	23621721	134096367	4000	254.23	261.41	3.37	3.47	2.74769	0.245784	0.0037188	6.96936	66.0923	34.1922	8734.68	3189.54	6238.64	754	4	2008	4	1	652	1	44
268864187	23456478	178433673	3520	237.97	226.88	3.64	3.47	2.95373	0.20732	0.00464464	6.48578	44.6365	34.2582	7901.94	3236.9	5933.59	739	3	2008	4	1	319	1	47
266836448	26165036	134096367	35232	181.27	162.5	3.88	3.47	2.82461	0.25928	0.00303163	7.30213	85.5248	41.2157	11111.2	3758.78	7660.94	799	5	2008	3	1	516	1	47
267041162	24873420	134092353	35232	188.26	162.28	4.02	3.47	2.51648	0.347226	0.00520395	7.08417	66.7236	37.6299	9030.72	3423.07	6640.03	788	5	2008	3	1	475	2	40
266842469	26167489	134092353	35232	191.34	152.99	4.34	3.47	2.11705	0.36735	0.00420673	7.48087	87.3244	29.714	7681.03	2615.97	5382.15	812	6	2008	3	1	290	2	39
264150859	111504460	23942172	6016	296.85	334.31	3.08	3.46	2.77609	0.197906	0.00306898	6.93158	64.4861	30.0465	7883.08	2840.31	5562.36	900	7	2008	2	1	349	2	42
268683334	26167489	134092353	4320	323.84	305.96	3.66	3.46	3.13907	0.10001	0.00165985	7.0412	60.2527	31.4677	8792.14	3058.18	6022.44	781	5	2008	3	1	380	2	40
678544177	178447722	134095921	4000	263.41	302.27	3.02	3.46	3.49669	0.0569437	0.00197728	6.58056	28.799	37.7542	9819.14	3675.53	6936.44	719	2	2008	4	1	510	2	0
262614835	23516465	24313021	33888	203.95	230.99	3.06	3.46	2.7845	0.262727	0.00558802	6.54993	47.0162	34.2403	7588.48	3195.91	5805.58	858	7	2008	1	1	359	2	30
264141493	118191561	28389238	4224	236.13	224.77	3.64	3.46	2.9334	0.152445	0.00275013	6.79494	55.4319	29.7565	7808.47	2855.53	5518.92	856	7	2008	1	1	330	2	51
677966161	24293620	26165705	39488	234.38	221.98	3.66	3.46	2.67559	0.149696	0.00201529	7.13615	74.28	23.8255	6631.01	2269.31	4534.9	861	7	2008	4	1	572	2	41
1340325444	23476771	134051767	6336	215.13	203.49	3.66	3.46	2.92924	0.14452	0.00194691	7.14354	74.2307	30.1805	8424.58	2879.2	5753.77	722	3	2008	3	1	333	2	48
266724279	23621721	178452851	33888	209.73	195.39	3.71	3.46	3.11222	0.06415	0.0029625	6.19519	21.654	25.6706	6027.8	2445.47	4432.94	736	3	2008	3	1	512	1	35
267137498	25086162	178470245	36352	184.6	193.88	3.29	3.46	1.74666	0.420766	0.00462099	7.63967	91.0554	25.1327	6429.12	2164.51	4507.96	754	4	2008	3	1	376	2	41
265783442	24898173	178465116	4224	165.69	183.14	3.13	3.46	1.86049	0.481095	0.00887801	6.99695	54.1895	27.1169	5352.38	2417.97	4310.28	716	2	2008	1	1	NA	1	0
263412060	25176031	23835132	33888	196.89	159.47	4.27	3.46	2.67565	0.216964	0.00299669	7.07086	72.4013	29.6001	7879.7	2768.6	5505.3	746	3	2008	1	2	549	1	0
266375507	22322300	178449729	36800	135	111.6	4.19	3.46	1.0474	0.711262	0.0149078	7.19734	47.7106	21.8736	3332.38	1857.59	2957.73	733	3	2008	2	1	359	1	40
266410518	111504460	0	6016	361.92	321.57	3.88	3.45	3.2453	0.0811431	0.00164631	6.92928	49.2877	32.4736	8966.71	3175.43	6181.85	906	8	2008	3	1	320	1	30
265786787	24873420	28027532	4224	249.49	273.29	3.15	3.45	3.38221	0.0285755	0.000612983	7.60855	46.6171	31.926	9362.78	3166.72	6262.92	780	4	2008	2	1	371	1	0
263917601	178445269	23497733	32256	262.79	269.72	3.36	3.45	1.32359	0.598223	0.0053676	8.35451	111.451	34.6448	8803.25	2698.44	6025.27	854	7	2008	2	1	368	1	0
266202682	24498557	133819847	4224	250.98	264.01	3.28	3.45	3.02301	0.11385	0.00105343	7.63623	108.076	31.2589	9156.75	2957.36	6054.86	727	3	2008	1	1	590	2	0
266825298	111504683	134092353	4224	245.86	262.89	3.22	3.45	3.37308	0.0405041	0.00123421	6.9686	32.8179	32.2647	8947.68	3176.04	6142.72	693	2	2008	2	1	390	2	0
266424790	26165705	23942172	6016	235.98	207.09	3.93	3.45	1.10359	0.572987	0.00451167	8.49584	127.001	27.2829	7142.18	2062.74	4738.48	724	3	2008	2	2	442	1	48
264549583	118191561	26303073	36352	212.93	204.01	3.6	3.45	3.16269	0.148408	0.00519562	6.04056	28.5641	33.5075	6940.12	3125.87	5411.7	858	7	2008	1	1	335	1	41
267895029	28042473	25334584	32256	225.68	189.75	4.11	3.45	2.41233	0.254151	0.00218155	7.68509	116.5	29.003	8166.62	2555.9	5416.35	751	4	2008	4	1	333	2	0
268660365	133819178	134093468	4320	170.59	185.68	3.17	3.45	2.92659	0.130626	0.003709	6.32811	35.2188	26.0807	6135.54	2492.31	4549.98	755	4	2008	2	1	378	1	47
266372608	134051767	24313021	36800	222.42	178.38	4.3	3.45	3.22356	0.0362389	0.00253914	6.19249	14.2721	26.673	6281.35	2523.39	4581.99	791	5	2008	2	1	323	2	48
262722098	178447945	23356574	32256	158.04	168.33	3.24	3.45	1.21564	0.533997	0.0050691	8.10655	105.344	23.7739	6071.95	1919.62	4186.33	886	7	2008	1	1	433	1	0
268111116	23476771	23942172	35232	176.27	159.03	3.83	3.45	2.95832	0.193761	0.00326801	6.83258	59.2902	35.0081	9016.24	3321.18	6427.1	759	4	2008	4	1	280	2	40
265773630	0	24007288	4224	159.56	157.09	3.5	3.45	2.34376	0.232541	0.00378326	6.87409	61.466	21.5191	5432.05	2019.98	3907.65	767	4	2008	1	1	343	1	0
265777198	118190892	28363370	4224	336.75	262.44	4.41	3.44	3.11227	0.0973868	0.00374716	6.13083	25.9895	27.9981	6315.54	2653.42	4741.27	798	5	2008	1	1	454	2	38
266565057	23275848	178458649	3520	247.99	262.29	3.25	3.44	2.89017	0.172062	0.00256768	6.99106	67.0108	31.2372	8417.32	2968.9	5859.34	763	4	2008	2	1	346	2	38
267301626	26165705	178479611	33888	267.21	235.98	3.9	3.44	2.47633	0.304203	0.00587275	6.70025	51.7991	29.1637	6493.87	2700.09	4960.1	799	5	2008	4	1	419	1	45
266206473	118190892	134093468	4224	244.71	227.94	3.69	3.44	3.04053	0.0953903	0.00155717	7.08157	61.2588	28.1537	7915.07	2738.9	5404.42	700	2	2008	1	1	700	1	42
267312107	23476771	115970258	33888	187.63	218.74	2.95	3.44	3.53001	0.0306041	0.000923077	7.20165	33.1544	36.8391	10462.4	3640.83	7101.92	810	5	2008	4	1	NA	2	40
265787010	111504460	28027532	4224	205.31	212.07	3.33	3.44	3.1843	0.0440394	0.00176198	6.62059	24.9943	26.6293	6977.87	2593.98	4904.34	702	2	2008	1	1	NA	2	0
899346735	118190223	178469130	112000	186.58	208.43	3.08	3.44	3.11395	0.100237	0.00126738	7.33946	79.0896	31.5575	9100.7	3045.88	6115.17	759	4	2008	3	1	329	2	41
268111562	134057342	134096367	35232	250.19	207.12	4.15	3.44	2.86738	0.23132	0.00277176	7.25034	83.4558	38.8418	10558.6	3581.41	7264.23	748	3	2008	4	1	492	1	52
266372831	22322300	178447945	36800	223.29	194.94	3.94	3.44	3.27597	0.0361116	0.00225767	6.31346	15.9951	28.2183	6876.33	2695.15	4955.82	762	4	2008	2	1	315	2	46
266225651	24898173	134096367	35232	218.22	193.62	3.87	3.44	2.80743	0.246854	0.00409395	6.85551	60.2973	35.6058	8836.9	3332.78	6410.4	763	4	2008	2	2	498	2	42
266821284	23353675	134093468	4224	149.41	153.18	3.36	3.44	2.06202	0.476427	0.0108242	6.68227	44.0151	29.6257	5097.56	2622.05	4327.49	711	2	2008	2	1	327	2	0
266838455	26167489	24293620	35232	392.43	314.96	4.28	3.43	2.54258	0.272981	0.00347707	7.20706	78.5088	31.8384	8372.88	2914.45	5863.02	860	7	2008	3	1	326	2	46
266835110	111504683	24313021	6016	338.42	300.46	3.86	3.43	2.5629	0.281511	0.00401533	7.07091	70.1089	32.3891	8227.79	2983.91	5881.77	735	3	2008	2	1	366	1	37
266215616	118190669	134093468	4224	289.43	297.83	3.33	3.43	3.2227	0.0724656	0.000479009	8.1977	151.282	33.5807	10030.5	3193.01	6546.45	722	3	2008	2	1	NA	1	39
269251538	178451513	24007288	4224	284.89	271.36	3.6	3.43	2.06423	0.458667	0.00572012	7.53221	80.1848	37.2078	9007.82	3234.04	6536.31	724	3	2008	4	1	356	2	0
266835556	24873420	24313021	6016	269.98	257.81	3.59	3.43	2.29128	0.299433	0.00234681	7.86767	127.591	31.3041	8764.88	2664.17	5763.55	730	3	2008	2	1	458	2	38
265734382	25231335	178449729	3520	265.21	247.02	3.69	3.43	2.8592	0.206066	0.00433541	6.56213	47.531	31.4638	7451.95	2978.41	5530.73	784	5	2008	1	1	318	2	0
1340322991	25231335	134051767	6336	275.12	243.24	3.88	3.43	2.91297	0.0494177	0.000420755	8.15761	117.45	22.1776	6654.49	2158.68	4370.7	756	4	2008	3	1	325	2	35
266831542	133819847	24007288	6016	249.94	238.23	3.6	3.43	1.58844	0.52258	0.00503747	8.05574	103.739	32.8387	8385.39	2671.12	5794.5	738	3	2008	2	1	333	2	39
266944157	24873420	24313021	6016	266.54	234	3.91	3.43	2.47908	0.280083	0.00380181	7.13298	73.6709	30.0614	7750.14	2760.68	5492.09	756	4	2008	3	1	423	2	40
266202236	111504460	134093468	4224	279.81	226.23	4.24	3.43	2.91524	0.146237	0.00213316	7.04953	68.5542	29.5841	8147.07	2829.66	5610.07	794	5	2008	2	1	342	1	0
266206473	118190892	134093468	4224	201.3	222.35	3.11	3.43	3.04053	0.0953903	0.00155717	7.08157	61.2588	28.1537	7915.07	2738.9	5404.42	700	2	2008	1	1	700	1	42
266017815	134051767	24007288	36352	204.5	219.97	3.19	3.43	2.60178	0.222676	0.00278295	7.19452	80.0142	28.6432	7758.5	2656.93	5357.03	748	3	2008	1	1	328	2	31
267040493	25086162	24293620	35232	256.84	215.06	4.09	3.43	3.0645	0.188622	0.00323582	6.81493	58.2918	38.1953	9833.54	3629.51	7012.19	816	6	2008	3	1	341	2	40
899348742	118190223	134093245	112000	215.52	207.87	3.55	3.43	2.6943	0.268159	0.00342072	7.20048	78.3924	36.4439	9604.27	3341.04	6719.42	754	4	2008	3	1	378	1	41
267376777	23476771	23942172	35232	237.54	192.41	4.23	3.43	1.00232	0.735482	0.00970542	8.04408	75.7806	31.4968	6574.35	2600.37	5114.52	849	7	2008	4	2	365	1	50
265252925	23456478	178449060	33888	190.26	187.75	3.47	3.43	2.43615	0.360865	0.00601637	6.95847	59.9805	34.9065	7943.74	3183.66	6001.22	749	3	2008	2	1	332	2	0
268656797	24560105	178451513	4320	213.41	181.97	4.02	3.43	3.22678	0.0510983	0.00260763	6.25331	19.5957	27.8746	6682.58	2662.15	4863.58	731	3	2008	1	1	413	1	45
266734537	23190216	178479611	33888	208.66	152.89	4.68	3.43	1.61476	0.418765	0.00476646	7.58493	87.8567	21.5476	5463.03	1867.41	3857.29	784	5	2008	3	2	371	1	0
452156361	23476771	178449060	832	353.86	376.73	3.21	3.42	2.97264	0.193611	0.0020775	7.37244	93.1939	38.7448	10885.6	3585.16	7346.26	762	4	2008	3	1	NA	1	42
262694669	23190216	24313021	33664	293.17	234.83	4.27	3.42	1.46598	0.607245	0.0090045	7.57018	67.438	30.4464	6324.15	2618.89	4961.38	734	3	2008	1	2	321	2	50
266831096	23311082	23942172	6016	268.18	227.46	4.03	3.42	3.25724	0.0392362	0.00129284	6.91187	30.3488	28.5572	7854.23	2807.31	5409.89	779	4	2008	3	1	383	1	38
262606807	23516465	178447945	33888	228.58	217.04	3.6	3.42	2.74051	0.196615	0.00373227	6.68996	52.6798	27.7524	6883.05	2635.11	4999.89	852	7	2008	1	1	515	1	0
263891287	23190216	24313021	33664	163.11	211.12	2.64	3.42	2.86544	0.122512	0.00196682	6.99475	62.2895	25.7678	7104.73	2487.5	4896.78	735	3	2008	1	1	331	2	40
267304971	26165705	178479611	33888	250.83	196.22	4.38	3.42	2.62699	0.216445	0.00272802	7.18211	79.3416	28.7093	7788.74	2669.73	5376.15	781	5	2008	4	1	340	2	40
268100412	23476771	23942172	6016	189.92	174.29	3.73	3.42	2.15306	0.307785	0.00407605	7.19625	75.5107	23.9561	6125.14	2179.42	4352.26	745	3	2008	4	1	425	2	32
265194499	23353675	134093245	32256	176.94	167.09	3.63	3.42	2.67301	0.236704	0.00473314	6.62028	50.01	28.8567	6749.74	2713.24	5039.96	736	3	2008	2	1	341	2	0
1741007161	23516465	24572593	39488	207.05	149.37	4.74	3.42	1.47945	0.457327	0.00289374	8.51838	158.04	28.1488	7669.53	2103.57	4892.69	825	6	2008	4	1	NA	1	45
678075431	0	134095029	4000	326.1	342.76	3.25	3.41	2.51363	0.27655	0.00292974	7.44592	94.3942	32.9401	8973.02	2955.62	6119.95	725	3	2008	3	1	NA	2	40
265255378	23190216	28137248	33888	255.06	269.36	3.23	3.41	2.95139	0.139992	0.00227069	6.93989	61.6515	29.6178	8038.74	2846.39	5583.88	920	8	2008	4	1	394	1	44
677791552	178447722	134096367	4000	235.09	261.2	3.07	3.41	2.64637	0.15045	0.00119325	7.74377	126.085	25.1193	7321.26	2307.81	4806.33	722	3	2008	3	1	598	1	44
275220802	23012708	24572593	39488	274.97	248.43	3.77	3.41	2.81758	0.161346	0.00380599	6.47007	42.3928	26.0704	6252.61	2489.23	4608.69	786	5	2008	4	1	372	2	0
262617957	23516465	178447945	33888	243.85	247.16	3.36	3.41	3.01735	0.171903	0.00393107	6.49099	43.7293	32.947	7879.86	3139.94	5817.64	816	6	2008	1	1	372	1	0
266212940	111504683	23942172	4224	268.12	246.8	3.7	3.41	3.32791	0.0141972	0.00033019	8.12964	42.9971	28.9946	8647.78	2887.27	5735.12	761	4	2008	2	1	335	2	35
267252566	24998969	178475597	32256	236.52	235.17	3.43	3.41	2.56419	0.302455	0.00363286	7.31684	83.2552	36.5675	9611.98	3300.29	6710.04	729	3	2008	3	2	605	1	0
899306372	178447276	134092799	112000	217.46	230.66	3.21	3.41	1.95698	0.32911	0.00247416	7.97712	133.019	25.4669	7095.75	2120.35	4644.63	947	8	2008	4	2	489	2	0
265693573	23311082	24007288	6016	262.09	228.59	3.91	3.41	2.73532	0.150464	0.00151148	7.47188	99.548	26.4985	7621.28	2480.6	5084.27	883	7	2008	2	1	508	1	42
1340313848	24235417	178449060	6336	186.47	224.7	2.83	3.41	2.50171	0.292636	0.00472792	6.92112	61.8954	30.4573	7372.8	2817.46	5409.35	856	7	2008	3	1	365	1	47
266417431	118190223	23942172	6016	289.96	222.72	4.45	3.41	2.46592	0.244485	0.00246785	7.4724	99.0681	28.3617	7874.61	2560.14	5315.05	735	3	2008	2	1	360	2	39
266417877	111504683	23942172	6016	227.51	217	3.57	3.41	2.51149	0.225097	0.00246271	7.35853	91.4019	27.1878	7521.48	2491.89	5111.38	864	7	2008	3	1	483	2	38
269275845	23765556	23942172	6016	193	171.13	3.84	3.41	2.92901	0.0814218	0.00213038	6.65232	38.2195	23.2019	6101.42	2260.44	4301.63	649	1	2008	3	1	321	2	25
262602124	23133128	23835132	33888	148.79	142.63	3.56	3.41	0.845882	0.705383	0.00748709	8.34712	94.2132	28.4133	6648.57	2248.35	4815.73	876	7	2008	1	1	419	2	35
267222238	23456478	27946583	39488	342.33	391.96	2.97	3.4	3.15436	0.185047	0.0024209	7.13827	76.4374	43.4567	11908.2	4089.34	8194.7	765	4	2008	3	1	462	1	0
266418546	23190216	24313021	6016	259.39	284.14	3.1	3.4	2.62456	0.212451	0.00128815	8.06832	164.928	33.0089	9502.8	2834.28	6119.06	765	4	2008	2	1	NA	2	38
267948103	178447499	28024633	32256	266.29	281.76	3.21	3.4	1.74625	0.444721	0.00381764	8.04438	116.491	30.4909	8138.88	2481.65	5458.15	669	1	2008	4	1	350	1	0
265250249	23190216	115963568	33888	313.61	280.15	3.81	3.4	2.91774	0.2068	0.00297436	7.02083	69.5275	36.1663	9600.57	3399.64	6724.71	762	4	2008	2	2	379	1	0
269251092	24998969	24007288	4224	258.08	260.96	3.36	3.4	2.67573	0.23156	0.00267242	7.29671	86.6479	32.374	8857.16	2975.21	6064.92	732	3	2008	4	1	390	2	39
269259566	178447499	115969812	4224	166.17	260.44	2.17	3.4	2.89032	0.265059	0.00494768	6.71599	53.5724	39.665	9285.77	3705.23	6931	710	2	2008	4	1	343	2	26
1340326113	23456478	178449729	6336	223.13	251	3.03	3.4	2.96639	0.147459	0.00161398	7.37707	91.3633	32.6121	9320.03	3074.06	6256.36	817	6	2008	4	2	493	2	40
268113123	118190223	26165705	35232	291.04	250.33	3.95	3.4	3.34286	0.0760175	0.000747369	7.7462	101.713	37.2708	11038.8	3597.83	7294.84	763	4	2008	4	1	362	2	46
263940347	115961784	134093245	32256	248	235.16	3.59	3.4	3.01652	0.0923194	0.00117371	7.37052	78.6561	27.8597	8065.44	2696.65	5410.98	753	4	2008	2	1	NA	2	0
264997144	24572593	23595407	6016	227.74	234.79	3.3	3.4	2.00942	0.361926	0.00274174	8.03422	132.006	30.4087	8400.46	2495.69	5506.03	847	7	2008	2	1	341	2	43
268101304	23438415	24007288	6016	237.05	234.68	3.44	3.4	3.04696	0.0892457	0.00104349	7.47788	85.5265	28.6385	8357.57	2767.25	5577.25	756	4	2008	4	1	341	1	45
269312417	23012708	24293620	33184	226.72	230.96	3.34	3.4	1.8211	0.494127	0.00685341	7.44525	72.0995	31.2143	7117.16	2727.74	5340.2	703	2	2008	4	1	376	1	0
1340312064	24235417	178449060	6336	221.7	228.1	3.31	3.4	2.4694	0.228227	0.00329846	7.01846	69.1921	24.7333	6469.69	2312.21	4563.84	849	7	2008	3	1	340	2	39
266945718	24873420	24572370	6016	221.97	209.95	3.59	3.4	2.67921	0.241704	0.00442791	6.72982	54.5866	30.0923	7245.66	2825.96	5337.12	743	3	2008	2	1	444	2	40
268300443	23392254	24007288	6016	233.35	201.98	3.92	3.4	2.29932	0.31027	0.00564625	6.78296	54.9516	25.3336	5765.06	2341.72	4359.39	748	3	2008	4	1	324	2	24
266212271	118190669	134093468	4224	162.84	196.89	2.81	3.4	0.27744	0.921934	0.0111501	8.6416	82.6836	30.7492	6273.65	2404.24	4892.68	690	1	2008	1	1	NA	2	0
267697451	23438415	23942172	6016	205.4	194.11	3.6	3.4	2.35439	0.232869	0.00223266	7.52612	104.301	24.6241	6906.92	2219.95	4628.75	744	3	2008	3	1	345	1	36
262618403	23516465	178447945	33888	247.48	188.24	4.47	3.4	2.8197	0.118337	0.00231764	6.78518	51.0594	23.731	6324.23	2298.09	4437.11	862	7	2008	1	1	493	2	39
264997144	24572593	23595407	6016	182.91	179.9	3.46	3.4	2.00942	0.361926	0.00274174	8.03422	132.006	30.4087	8400.46	2495.69	5506.03	847	7	2008	2	1	341	2	43
265785003	24898173	0	4224	116.25	137.17	2.88	3.4	1.96905	0.312595	0.0039261	7.27192	79.6196	20.5891	5327.19	1861.35	3754.67	724	3	2008	1	1	381	1	0
1741009391	24511268	27991852	39488	124.62	98.15	4.31	3.4	3.16179	0.0437996	0.000990809	7.21995	44.2059	26.6807	7625.36	2634.44	5166.57	778	4	2008	4	1	318	1	37
269305281	24998969	28002110	33184	220.76	265.38	2.82	3.39	2.54905	0.362777	0.0041537	7.47314	87.3383	45.0518	11668.4	3971.53	8169.4	750	3	2008	4	1	377	2	0
266216954	111505798	134099043	35232	298.52	260.93	3.88	3.39	2.84292	0.186458	0.00200733	7.36903	92.8889	33.1611	9340.37	3077.37	6298.74	842	7	2008	3	1	377	2	53
266744795	26165705	178433673	33888	314.26	254.53	4.19	3.39	2.60713	0.327774	0.00502933	7.0272	65.1726	38.4163	9252.63	3515.65	6796.52	750	3	2008	3	1	330	2	0
264276631	25191641	28363370	4224	180.54	231.22	2.65	3.39	2.63071	0.208804	0.0025068	7.23922	83.2952	28.3696	7792.16	2634.97	5337.82	812	6	2008	1	1	554	1	0
268087701	0	24572593	4224	229.65	212.68	3.66	3.39	2.3391	0.314809	0.00437459	7.14197	71.963	29.092	7305.06	2652.51	5245.14	766	4	2008	4	2	437	1	0
260602037	23353675	24572370	32256	205.01	211.93	3.28	3.39	2.35823	0.225183	0.0030706	7.08876	73.3349	22.2028	5898.9	2070.36	4123.32	1112	8	2008	1	1	422	1	0
266423006	25308047	24313021	6016	260.7	211.1	4.18	3.39	2.49579	0.217966	0.00211279	7.50236	103.165	26.7996	7546.94	2433.47	5055.96	720	2	2008	2	1	333	2	38
266950178	0	134093468	4224	198.5	201.54	3.34	3.39	2.45898	0.20928	0.00211471	7.44776	98.9639	24.8111	6977.27	2270.09	4689.86	726	3	2008	2	1	384	1	46
678076992	0	24572593	4000	197.39	184.83	3.62	3.39	1.70932	0.401391	0.00318997	8.05484	125.829	25.7549	7017.72	2097.39	4636.15	751	4	2008	3	1	NA	1	0
266728293	23190216	178479611	33888	216.98	177.4	4.15	3.39	2.4534	0.285675	0.00500038	6.81181	57.1306	27.7538	6551.24	2578.02	4869.2	813	6	2008	3	1	318	2	0
262614835	23516465	24313021	33888	125.69	175.3	2.43	3.39	2.7845	0.262727	0.00558802	6.54993	47.0162	34.2403	7588.48	3195.91	5805.58	858	7	2008	1	1	359	2	30
1340332357	23621721	134099043	6336	177.67	171.87	3.51	3.39	3.16678	0.16085	0.00359778	6.53261	44.7083	37.2326	9101.58	3560.84	6652.7	780	4	2008	4	1	NA	2	40
266675888	23621721	178475597	32256	175.16	169.29	3.51	3.39	1.47977	0.555491	0.00766096	7.57776	72.5094	27.2171	6031.82	2345.66	4582.62	734	3	2008	3	1	409	2	0
262606807	23516465	178447945	33888	192.13	155.98	4.18	3.39	2.74051	0.196615	0.00373227	6.68996	52.6798	27.7524	6883.05	2635.11	4999.89	852	7	2008	1	1	515	1	0
265247127	23012708	178449060	33888	165.46	134.23	4.18	3.39	2.46508	0.22253	0.00275042	7.20804	80.9075	25.033	6795.2	2320.2	4685.07	787	5	2008	3	1	376	2	0
266835333	111504683	0	6016	348.98	387.5	3.05	3.38	1.85514	0.351953	0.0018019	8.54287	195.323	28.7782	7973.82	2170.3	4998.14	823	6	2008	3	1	372	1	24
452149671	133819847	26303073	832	329.8	324.53	3.44	3.38	3.1519	0.0824124	0.000940576	7.54335	87.6191	31.1282	9127.98	3012.99	6076.19	843	7	2008	3	1	541	2	36
678072755	178451513	134095029	4000	285.07	318.5	3.03	3.38	2.3052	0.275238	0.00165547	8.1662	166.26	31.1062	8820.18	2559.86	5650.23	730	3	2008	3	1	622	1	48
266365695	134053997	24313021	36800	341.13	288.86	3.99	3.38	2.29319	0.289129	0.00313793	7.43079	92.1403	27.4367	7406.32	2458.36	5078.18	843	7	2008	2	1	518	1	43
267297389	23476771	178475597	33888	305.36	277.3	3.72	3.38	2.48859	0.302178	0.00353302	7.35158	85.5298	34.15	9032.61	3073.4	6277.93	737	3	2008	3	1	331	2	0
267994487	118190000	23942172	33888	281.97	263.55	3.61	3.38	2.94555	0.201026	0.0037008	6.72479	54.3196	34.7298	8662.23	3293.51	6274.84	720	2	2008	4	1	376	2	40
267121219	118190223	178452851	4224	307.27	258.06	4.03	3.38	2.80549	0.191611	0.00195546	7.43223	97.9877	32.8643	9293.13	3030.31	6239.04	720	2	2008	2	1	359	2	35
266827305	111504683	134093468	4224	276.62	257.29	3.64	3.38	2.54587	0.220578	0.001768	7.73591	124.761	29.6628	8472.01	2632.06	5573.84	690	1	2008	2	1	595	1	0
269251538	178451513	24007288	4224	233.76	252.45	3.13	3.38	2.06423	0.458667	0.00572012	7.53221	80.1848	37.2078	9007.82	3234.04	6536.31	724	3	2008	4	1	356	2	0
267904172	24406681	178475151	32256	236.97	242.51	3.31	3.38	3.08481	0.114065	0.00262665	6.61982	43.4258	29.9908	7732.77	2902.81	5509.52	741	3	2008	4	1	584	1	0
262593873	25066538	23835132	33888	242.28	239.61	3.42	3.38	3.27219	0.0419397	0.00123093	6.98098	34.0715	29.319	8147.45	2886.78	5589.37	888	7	2008	1	1	504	1	40
267304079	26165705	178475151	33888	227.28	237.64	3.23	3.38	1.69489	0.486988	0.00495267	7.89267	98.3283	31.2605	7967.23	2601.88	5548.17	832	6	2008	4	1	378	2	0
267699681	24003274	23942172	6016	252.54	226.27	3.78	3.38	2.54917	0.229345	0.00275734	7.24513	83.1761	28.0434	7625.69	2588.07	5246.6	750	3	2008	3	1	NA	2	35
268378047	26165705	178478273	32736	246.07	223.01	3.73	3.38	2.76019	0.171226	0.00226894	7.13094	75.4653	27.9186	7693.17	2639.95	5282.93	743	3	2008	4	1	337	1	35
266369263	23229018	178447945	36800	241.11	212.78	3.83	3.38	3.10881	0.0491623	0.00105475	7.19143	46.6103	25.7522	7346.34	2539.67	4982.76	753	4	2008	2	1	454	1	42
265244451	23353675	25789058	33888	255.79	204.95	4.22	3.38	2.41432	0.268879	0.00338953	7.2162	79.3263	27.6992	7317.03	2536.25	5110.78	947	8	2008	4	2	372	2	49
268092161	0	24007288	4224	283.74	201.04	4.78	3.38	2.53929	0.193491	0.00332642	6.80989	58.1679	22.9202	5873.34	2175.46	4197.76	756	4	2008	4	1	344	1	0
266219853	133819847	134099043	35232	240.02	200.47	4.05	3.38	2.61532	0.246162	0.00444866	6.74816	55.3341	28.706	6919.23	2692.52	5093.74	815	6	2008	2	1	410	1	45
267386366	23456478	23942172	6016	192.49	194.97	3.34	3.38	0.708673	0.702009	0.00642297	8.59153	109.297	27.1653	6682.13	2059.15	4637.4	784	5	2008	3	1	NA	1	0
266830873	133819847	24313021	6016	191.04	187.76	3.44	3.38	2.66434	0.131854	0.00154028	7.32965	85.6039	22.6282	6470.57	2153.07	4353.64	730	3	2008	2	1	395	2	0
268087032	120420223	27946583	4224	375.6	320.98	3.95	3.37	2.47444	0.309407	0.00251531	7.83727	123.01	38.6283	10757.8	3292.67	7107.35	747	3	2008	3	1	593	2	0
677776611	23621721	178457534	4000	274.52	303.15	3.05	3.37	3.10001	0.107093	0.00185286	6.96475	57.7986	30.7962	8496.44	2988.86	5858.02	800	5	2008	3	1	606	2	38
678004294	23476771	134092130	4960	293.6	299.06	3.31	3.37	3.18359	0.145927	0.00246437	6.88223	59.2147	37.8344	10136.3	3633.35	7088.69	724	3	2008	4	1	591	2	46
263405816	24293620	27946583	33888	337.75	282.53	4.03	3.37	2.80363	0.180043	0.00162689	7.57715	110.667	32.1678	9230.22	2947.71	6123.55	811	6	2008	2	1	465	2	40
269245963	178451513	27946583	4224	373.47	278.32	4.53	3.37	2.30431	0.409299	0.00515747	7.42321	79.3603	39.8562	9835.98	3512.55	7081.59	718	2	2008	4	1	457	1	0
268686233	26167489	134092353	4320	355.46	275.01	4.35	3.37	2.30896	0.274867	0.00359837	7.17403	76.3866	25.1754	6570.33	2308.62	4622.72	787	5	2008	3	1	577	2	34
268669731	24498557	178485855	4320	261.86	264.14	3.34	3.37	2.82098	0.189734	0.00381555	6.62524	49.7266	29.15	7142.72	2772.11	5218.27	873	7	2008	3	1	426	1	41
262620633	23516465	24007288	33888	290.78	258.75	3.79	3.37	2.89477	0.121984	0.00090521	7.86213	134.758	29.1056	8566.36	2701.98	5603.56	854	7	2008	1	1	398	2	37
899335808	111506021	178452851	112000	266.95	256.66	3.51	3.37	3.07245	0.163029	0.00221877	7.10704	73.4773	36.9644	10189.4	3508.49	7001.55	831	6	2008	4	1	364	1	51
267730009	23621721	178452851	4224	249.29	252.46	3.33	3.37	1.74629	0.526409	0.00660375	7.66275	79.7137	33.9446	7954.62	2905	5858.63	708	2	2008	3	1	503	1	0
265709852	115961561	23595407	6016	271.62	252.06	3.63	3.37	2.07394	0.35172	0.00281819	7.93684	124.803	30.5657	8428.25	2549.14	5565.72	740	3	2008	2	1	467	1	40
266835110	111504683	24313021	6016	257.31	245.88	3.53	3.37	2.5629	0.281511	0.00401533	7.07091	70.1089	32.3891	8227.79	2983.91	5881.77	735	3	2008	2	1	366	1	37
266416762	115961784	28481114	6016	268.85	235.94	3.84	3.37	3.13191	0.0518184	0.00033212	8.42508	156.023	28.2692	8493.2	2723.16	5547.2	721	3	2008	2	1	315	2	35
267300288	23456478	178475597	33888	238.2	224.86	3.57	3.37	1.87577	0.434673	0.00448602	7.75697	96.895	30.8498	7974.56	2617.29	5533.24	788	5	2008	4	1	304	2	42
267697451	23438415	23942172	6016	221.25	213.17	3.5	3.37	2.35439	0.232869	0.00223266	7.52612	104.301	24.6241	6906.92	2219.95	4628.75	744	3	2008	3	1	345	1	36
265246012	23438415	178479611	33888	249.02	208.96	4.01	3.37	2.55106	0.321014	0.00563958	6.84014	56.9216	34.038	7798.82	3136.86	5877.31	859	7	2008	3	1	367	1	0
269302159	23595407	28002110	33184	203.8	205.76	3.33	3.37	2.32494	0.312534	0.00216466	8.05304	144.38	35.3912	9936.55	2925.58	6442.81	795	5	2008	4	2	521	2	0
263414290	25176031	115970258	33888	226.96	201.11	3.8	3.37	2.62005	0.205406	0.00209615	7.43452	97.9919	28.686	8069.64	2631	5427.01	814	6	2008	2	1	456	2	0
1340339047	24003274	178480503	6336	212.35	197.88	3.61	3.37	2.48254	0.246731	0.00348584	7.05531	70.7809	26.7566	6959.27	2485.88	4918.83	743	3	2008	4	1	412	1	41
267701688	118190223	28591276	6016	226.1	196.12	3.89	3.37	2.7601	0.180213	0.00321692	6.77363	56.0204	27.2588	6992.73	2597.39	4996.68	746	3	2008	3	1	279	1	0
265239991	23456478	178449060	33888	188.12	196.04	3.24	3.37	2.07486	0.455912	0.00539868	7.60219	84.449	38.1468	9411.41	3292.64	6745.63	768	4	2008	2	1	325	2	0
265700932	24945226	23942172	6016	209.19	193.63	3.64	3.37	1.73715	0.408396	0.00378992	7.85239	107.759	25.5338	6801.83	2141.92	4612.72	817	6	2008	2	1	379	1	38
267371871	25086162	134096367	35232	204.79	189.86	3.63	3.37	1.27265	0.593961	0.00656809	8.0105	90.4314	28.624	6852.57	2353.36	4941.81	768	4	2008	3	1	350	1	41
265240660	23353675	178479611	33888	190.32	164.61	3.89	3.37	3.25858	0.0723083	0.00128508	7.13829	56.2678	32.3848	9194.41	3173.36	6250.6	939	8	2008	4	1	350	2	43
1340336148	23392254	134093022	6336	151.95	134.72	3.8	3.37	1.80461	0.457743	0.00912657	6.84638	50.1549	23.0803	4418.24	2066.1	3603.08	755	4	2008	4	1	420	2	39
267574801	23012708	28002110	33184	154.03	131.73	3.94	3.37	2.16897	0.336509	0.0045904	7.19548	73.3071	26.5133	6615.87	2400.44	4760.24	821	6	2008	4	1	328	1	0
268107548	24511268	134096367	35232	124.71	109.84	3.83	3.37	2.61166	0.265414	0.00314182	7.29252	84.4778	33.9116	9094.81	3090.41	6289	757	4	2008	4	1	358	2	40
266185511	133820070	25615564	3520	75.99	79.44	3.22	3.37	2.84106	0.263102	0.00455229	6.8108	57.7955	38.2958	9246.79	3574.96	6799.23	736	3	2008	2	1	379	2	38
265784780	111504460	28027532	4224	364.37	309.22	3.96	3.36	3.28292	0.0189423	0.00063599	7.49975	29.784	27.8901	8074.02	2765.32	5428.03	767	4	2008	1	1	486	1	0
266412079	23353675	24007288	6016	319.62	281.53	3.81	3.36	1.78163	0.398613	0.00314184	8.06014	126.873	27.4831	7499.76	2236.78	4947.85	756	4	2008	2	1	384	1	44
265241998	23438415	24007288	33888	306.99	266.07	3.87	3.36	1.83311	0.45502	0.00463184	7.82044	98.2373	31.9905	8239.07	2689.76	5715.72	766	4	2008	2	1	345	2	0
266836002	23311082	24007288	6016	263.53	265.63	3.34	3.36	3.10277	0.0853766	0.000788857	7.75494	108.228	30.4875	9019.8	2922.91	5951	752	4	2008	2	1	635	1	52
1340310057	24293620	24007288	6336	236.04	265.12	2.99	3.36	2.81831	0.190995	0.00212663	7.32845	89.8109	32.6666	9145.58	3034.61	6192.67	719	2	2008	1	1	388	1	47
266953077	23621721	23942172	4224	250.35	261.05	3.22	3.36	3.04973	0.13327	0.00155106	7.33092	85.9224	33.4474	9561.48	3180.3	6433.26	743	3	2008	3	1	326	2	0
266656041	24873420	178448168	32256	244.9	258.97	3.18	3.36	2.86975	0.253552	0.00366851	7.02988	69.1157	40.0525	10308.6	3719.85	7327.68	748	3	2008	3	1	366	2	0
264278861	25191641	24007288	4224	273.73	250.27	3.67	3.36	2.68142	0.200502	0.00199385	7.46435	100.56	30.126	8513.8	2761.64	5707.58	841	7	2008	1	1	NA	1	0
266210041	23353675	134093468	4224	236.19	245.18	3.24	3.36	3.13504	0.0986527	0.0015171	7.1313	65.0271	31.4451	8886.98	3053.04	6048.79	749	3	2008	2	1	523	2	39
267117874	0	23942172	4224	209.22	243.28	2.89	3.36	2.44206	0.265644	0.00262002	7.52371	101.39	30.0668	8310.7	2685.17	5607.33	721	3	2008	2	1	397	2	38
268859058	23392254	28002110	3520	265.73	238.99	3.74	3.36	2.67186	0.286914	0.00574918	6.6388	49.9053	33.342	7414.65	3098.15	5666.16	721	3	2008	4	1	344	1	39
265774522	24305662	24007288	4224	199.57	218.78	3.07	3.36	2.73914	0.217045	0.00347607	6.89073	62.4396	30.5511	7837.79	2877.29	5593.39	767	4	2008	1	1	343	1	0
268292861	25615564	24007288	4224	231.75	211.15	3.68	3.36	3.21954	0.0775624	0.00247061	6.46892	31.394	30.2441	7637.33	2929.5	5474.45	787	5	2008	4	1	355	1	40
269255998	28104467	115963568	4224	260.85	209.8	4.18	3.36	1.29563	0.665512	0.00817442	8.00569	81.414	35.0955	7826.76	2899.8	5881.63	751	4	2008	4	1	347	2	42
262602124	23133128	23835132	33888	216.29	191.78	3.79	3.36	0.845882	0.705383	0.00748709	8.34712	94.2132	28.4133	6648.57	2248.35	4815.73	876	7	2008	1	1	419	2	35
266227881	111505798	134092353	35232	189.28	190.04	3.34	3.36	2.63504	0.151056	0.00332406	6.56858	45.4433	21.3378	5308.62	2046.67	3848.66	760	4	2008	2	1	353	1	43
267141066	25191641	24007288	36352	185.93	185.15	3.37	3.36	3.04032	0.0635709	0.00146993	6.93719	43.2477	24.9337	6903.74	2447.62	4751.27	766	4	2008	3	1	460	1	40
267119435	23012708	134051767	4224	199.52	183	3.66	3.36	2.49779	0.261119	0.00169962	8.0426	153.634	34.8583	9918.31	2934.47	6402.87	757	4	2008	3	1	348	1	47
266724279	23621721	178452851	33888	228.31	171.22	4.48	3.36	3.11222	0.06415	0.0029625	6.19519	21.654	25.6706	6027.8	2445.47	4432.94	736	3	2008	3	1	512	1	35
452141866	133820070	27347828	832	316.58	348.41	3.05	3.35	2.49048	0.273903	0.00196603	7.93863	139.318	35.4728	10041.1	3013.44	6539.37	801	5	2008	3	1	NA	1	37
1340347075	25231558	23757528	6336	326.04	322.74	3.39	3.35	3.39821	0.0447509	0.00126246	6.97339	35.4475	33.5533	9320.88	3302.95	6397.17	714	2	2008	4	1	338	2	35
678763609	133820070	134092130	4960	356.37	306.79	3.89	3.35	3.34302	0.0865293	0.00353962	6.13209	24.4459	34.2293	7782.5	3246.3	5815.41	732	3	2008	4	1	452	1	43
266211379	118190669	28389238	4224	226.38	280.95	2.7	3.35	3.50961	0.0270214	0.000617472	7.58956	43.7614	36.0425	10550.2	3575.86	7063.23	801	5	2008	3	1	526	1	0
267732239	23621721	115970258	4224	275.68	268.4	3.44	3.35	2.32346	0.335497	0.0034095	7.58721	98.4005	34.0411	9139.09	2976.36	6243.99	727	3	2008	3	1	NA	1	41
266724502	23190216	178452851	33888	267.69	265.95	3.38	3.35	2.44821	0.332741	0.0038642	7.40471	86.1086	36.5263	9548.2	3254.66	6666.18	734	3	2008	2	1	352	1	40
267118766	115962007	178447722	4224	246.48	265.55	3.11	3.35	2.24761	0.3286	0.00281709	7.80161	116.645	32.5527	8972.95	2776.69	5974.74	733	3	2008	3	1	NA	1	0
265209217	24406681	24572370	32256	317.85	251.49	4.24	3.35	1.55084	0.540169	0.0055323	8.00449	97.6393	32.6333	8156.74	2677.12	5727.36	729	3	2008	2	1	395	2	0
264153758	24293620	28357572	32736	266.37	242.93	3.67	3.35	2.55631	0.297788	0.0043322	7.06215	68.7383	33.7257	8431.99	3098.42	6076.81	854	7	2008	1	1	387	1	40
268683334	26167489	134092353	4320	282	239.63	3.94	3.35	3.13907	0.10001	0.00165985	7.0412	60.2527	31.4677	8792.14	3058.18	6022.44	781	5	2008	3	1	380	2	40
677967053	24293620	23595407	39488	262.99	230.5	3.82	3.35	3.00106	0.0518667	0.00144581	6.87825	35.8739	22.9858	6306.48	2257.7	4354.58	832	6	2008	4	1	558	2	39
1340336371	23392254	134093245	6336	184	211.57	2.91	3.35	3.04438	0.116147	0.00376653	6.22989	30.8366	27.8398	6410.8	2651.81	4787.44	738	3	2008	4	1	387	2	44
266424121	118190223	24313021	6016	231.55	208.74	3.72	3.35	0.713242	0.755483	0.00762362	8.56062	99.0977	30.8778	7250.27	2377.66	5205.51	733	3	2008	2	1	295	2	36
265779874	24498557	24007288	4224	232.63	208.7	3.74	3.35	2.71685	0.162064	0.00223849	7.09086	72.3989	25.7589	7087.16	2447.26	4876.11	827	6	2008	2	1	461	2	0
266192647	25189857	178449060	3520	216.24	200.93	3.61	3.35	2.15802	0.328713	0.00404831	7.32049	81.1976	26.4331	6821.48	2374.07	4807.84	797	5	2008	2	2	347	1	40
267156230	23438415	23942172	6016	225.76	194.9	3.87	3.35	2.92081	0.0656723	0.000785486	7.61871	83.6072	23.2386	6851.88	2266.58	4555.51	753	4	2008	3	1	NA	1	38
267153108	111504906	24007288	6016	231.1	194.62	3.98	3.35	2.1652	0.258085	0.00184923	7.91711	139.563	24.0871	6845.42	2063.21	4458.34	747	3	2008	3	1	428	1	42
267701688	118190223	28591276	6016	204.4	189.27	3.62	3.35	2.7601	0.180213	0.00321692	6.77363	56.0204	27.2588	6992.73	2597.39	4996.68	746	3	2008	3	1	279	1	0
267896813	23621721	178475597	32256	182.11	187.74	3.25	3.35	3.0285	0.0941847	0.000661115	8.01116	142.463	30.0057	8906.21	2822.1	5816.87	751	4	2008	4	1	341	1	0
265766048	25189857	0	3520	189.93	175.5	3.62	3.35	1.85417	0.407408	0.00518779	7.405	78.5321	25.1406	6188.26	2219.61	4463.55	805	5	2008	2	2	404	1	0
266832434	133820070	23942172	6016	194.37	170.72	3.82	3.35	3.04132	0.0807453	0.00276083	6.36799	29.2468	25.3594	6228.67	2444	4516.14	752	4	2008	2	1	334	2	44
265201635	23476771	24302986	32256	121.93	127.06	3.21	3.35	2.64504	0.26403	0.00497442	6.70371	53.0774	30.8663	7205.39	2884.13	5385.42	844	7	2008	3	1	444	2	0
266649128	23353675	178475597	32256	364.1	337.32	3.6	3.34	2.28989	0.397759	0.00683077	6.96967	58.2305	33.4078	7299.45	3026.07	5619.85	847	7	2008	4	1	582	2	0
266837563	26165036	24293620	35232	309.65	313.02	3.3	3.34	3.03401	0.143547	0.00171341	7.28356	83.7785	33.9917	9643.09	3224.83	6514.52	818	6	2008	3	1	356	2	41
267119881	118190223	178452851	4224	298.32	312.74	3.19	3.34	3.0532	0.197892	0.00300264	6.95767	65.9059	39.8103	10499.7	3760.13	7386.82	734	3	2008	3	1	391	2	0
1340064311	23229018	23942172	6336	296.23	305.31	3.24	3.34	3.03008	0.190397	0.00300005	6.91517	63.4647	37.71	9909.26	3573.67	6988.82	837	6	2008	1	1	397	2	39
266423452	118190223	24007288	6016	283.01	277.5	3.41	3.34	2.26706	0.36815	0.00390744	7.58622	94.2177	35.6011	9365.13	3099.31	6473.4	751	4	2008	2	1	412	1	40
266201121	24873420	28027532	4224	226.57	268.57	2.82	3.34	3.41709	0.00779154	0.000284762	8.22747	27.3616	31.0339	9236.16	3090.92	6127.06	761	4	2008	2	1	NA	1	37
269247524	178451513	24572593	4224	264.83	259.93	3.4	3.34	2.11962	0.398931	0.00402984	7.71374	98.9942	34.9457	9188.6	2987.69	6320.82	694	2	2008	3	2	378	1	0
265248911	23012708	178479611	33888	321.26	256.24	4.18	3.34	2.35741	0.262629	0.00267185	7.48106	98.2949	27.1051	7468.25	2432.49	5056.93	856	7	2008	4	1	NA	2	42
260600699	24572593	23497733	32256	285.56	238.96	3.99	3.34	3.13474	0.0491305	0.000833035	7.43879	58.9777	26.7336	7792.05	2635.64	5227.27	1159	8	2008	1	1	359	2	0
267159798	23757528	23942172	6016	275.24	237.03	3.88	3.34	2.64031	0.214225	0.0020623	7.50869	103.877	30.5931	8632.47	2780.14	5776.94	774	4	2008	3	2	605	1	47
267702357	118190223	23942172	6016	215.2	231.66	3.11	3.34	3.31875	0.0388131	0.00122015	6.96917	31.8103	30.3932	8425.07	2991.73	5783.79	744	3	2008	3	1	367	1	38
267132369	26167489	134093468	36352	233.06	231.4	3.37	3.34	3.05484	0.0413175	0.0011474	7.04999	36.0097	23.6082	6617.48	2327.38	4522.55	822	6	2008	3	1	339	1	40
263927859	134091907	134093468	32256	248.71	226.64	3.66	3.34	1.81629	0.420285	0.00444314	7.69282	94.5919	27.3337	7060.94	2339.39	4913.16	725	3	2008	1	1	424	2	0
268106879	0	28023964	35232	293.23	219.19	4.47	3.34	0.518798	0.73773	0.00565623	8.99275	130.428	29.2073	7404.9	2052.31	4910.27	792	5	2008	4	1	600	2	33
267444569	23621721	28002110	3520	254.83	218.3	3.9	3.34	2.73358	0.152543	0.00182816	7.26615	83.4409	25.9431	7324.02	2454.28	4958.71	770	4	2008	3	1	596	1	38
266213609	0	24007288	4224	184.54	214.78	2.87	3.34	3.33188	0.0353081	0.00166269	6.62527	21.2356	30.098	7877.22	2927.17	5529.12	698	2	2008	1	1	NA	1	0
267903503	178445715	178475151	32256	230.11	209.1	3.67	3.34	1.95736	0.369208	0.00350598	7.74052	105.308	27.3172	7337.07	2334.38	4976.88	761	4	2008	4	1	464	1	0
677792667	178483848	26165705	4000	197.86	189.89	3.48	3.34	2.95998	0.194275	0.00416419	6.5461	46.6537	33.5239	7990.22	3181.65	5912.02	787	5	2008	3	1	582	2	40
266219853	133819847	134099043	35232	219.62	174.11	4.21	3.34	2.61532	0.246162	0.00444866	6.74816	55.3341	28.706	6919.23	2692.52	5093.74	815	6	2008	2	1	410	1	45
265774299	24305662	24007288	4224	166.93	170.73	3.27	3.34	1.55385	0.503549	0.00659257	7.55054	76.3813	25.3699	5903.21	2196.37	4374.5	812	6	2008	1	1	363	1	0
266732976	23621721	178475597	33888	167.77	115.41	4.86	3.34	1.72394	0.59456	0.0116246	7.10318	51.1468	32.0981	5606.66	2797.71	4742.82	792	5	2008	3	1	342	1	40
266204912	118190892	134093468	4224	316.01	327.75	3.21	3.33	2.43158	0.275541	0.0025673	7.60848	107.327	31.3256	8691.7	2766.34	5828.55	691	2	2008	1	1	344	2	37
677637459	133820070	134095029	4960	279.07	285.96	3.25	3.33	3.33536	0.138497	0.00296049	6.62879	46.7818	41.6561	10615.6	4010.6	7609.74	753	4	2008	3	1	573	2	0
266535398	25189857	23596076	33184	347.14	284.68	4.06	3.33	3.12009	0.186538	0.0034189	6.73768	54.5609	39.6295	10031.6	3771.34	7215.32	864	7	2008	4	1	562	1	0
263943246	23476771	134093245	32256	341.03	271.71	4.18	3.33	2.7059	0.314262	0.00546339	6.84689	57.5214	39.0593	9037.79	3604.17	6779.44	717	2	2008	2	1	323	2	0
269247078	24998969	24007288	4224	325.57	264.04	4.1	3.33	1.65708	0.55883	0.00707786	7.71743	78.9546	34.4569	7927.97	2931.26	5890.93	781	5	2008	4	1	350	2	44
265784557	111504460	28027532	4224	230.99	259.29	2.97	3.33	3.50408	0.0364137	0.00226882	6.3102	16.0496	35.4719	8636.89	3387.54	6227.02	725	3	2008	1	1	468	1	0
269277852	23438415	178486747	6016	197.59	246	2.68	3.33	3.41895	0.0484215	0.000372918	8.2764	129.845	36.8246	11066.1	3576.1	7253.14	738	3	2008	4	1	469	2	40
267214210	24406681	178448168	32256	281.82	245.49	3.82	3.33	1.0789	0.695489	0.00688989	8.43964	100.943	36.3354	8741.28	2827.63	6198.96	711	2	2008	3	1	371	2	0
267731793	120420223	24007288	4224	255.71	236.51	3.6	3.33	2.97032	0.178136	0.00218099	7.21959	81.6769	35.7474	9936.35	3357.65	6777.75	778	4	2008	4	1	571	2	0
266214501	118190669	0	4224	235.87	227.45	3.45	3.33	2.71623	0.248335	0.00421215	6.82812	58.9569	32.4697	7989.15	3040.14	5821.06	718	2	2008	2	1	314	1	0
263577972	25334584	24007288	4224	200.19	217.08	3.07	3.33	2.82839	0.258201	0.00564571	6.51353	45.734	35.0666	7708.49	3273.89	5917.38	853	7	2008	1	1	NA	1	0
267993149	118190000	178479611	33888	249.17	211.6	3.93	3.33	3.48335	0.0631181	0.00430078	5.79289	14.676	36.2262	7303.48	3307.04	5658.42	725	3	2008	4	2	573	2	44
266534060	25189857	23596076	33184	179.99	188.22	3.18	3.33	3.0331	0.0423725	0.00201886	6.46815	20.9883	22.6398	5739.68	2188.26	4083.92	881	7	2008	4	1	338	2	0
267703249	118190223	23942172	6016	181.98	165.85	3.65	3.33	1.77903	0.465789	0.00695195	7.28311	67.0012	26.3574	5900.81	2334.45	4478.53	732	3	2008	3	1	NA	1	40
265754675	24873420	134093245	3520	132.64	140.56	3.14	3.33	3.11596	0.132009	0.00395559	6.26298	33.3727	31.4062	7219.27	2989.81	5403.9	806	5	2008	2	1	379	1	48
266948171	133820070	23942172	6016	342.43	340.73	3.33	3.32	1.62787	0.461404	0.00270443	8.64108	170.61	34.391	9359.31	2506.24	5903.79	759	4	2008	3	1	391	1	37
262593873	25066538	23835132	33888	291.73	281.19	3.45	3.32	3.27219	0.0419397	0.00123093	6.98098	34.0715	29.319	8147.45	2886.78	5589.37	888	7	2008	1	1	504	1	40
1340349305	25231558	26626423	6336	254.74	280.77	3.01	3.32	3.24368	0.0625771	0.00131397	7.04988	47.6245	30.6571	8616.64	3012.51	5888.06	707	2	2008	4	1	429	2	38
1340318531	24873420	178449060	6336	308.15	272.69	3.75	3.32	2.97883	0.195563	0.0033159	6.8255	58.9774	35.8952	9217.69	3404.23	6580.37	794	5	2008	3	1	379	1	40
263906451	24293620	28023964	32256	300.98	257	3.89	3.32	2.08553	0.285585	0.0030542	7.44513	93.5057	22.1079	5991.74	1979.77	4097.38	767	4	2008	1	1	368	1	0
266943265	23353675	24007288	6016	322.2	255.14	4.2	3.32	2.9294	0.181351	0.00243072	7.11122	74.608	34.1267	9331.3	3219.23	6432.95	751	4	2008	2	1	365	1	32
268675306	24873420	134092353	4320	298.96	253.5	3.92	3.32	3.1075	0.0248779	0.00162473	6.58219	15.3121	23.348	6029.41	2256.37	4241.22	748	3	2008	2	1	647	1	45
266675219	23012708	178475597	32256	255.64	250.59	3.39	3.32	3.23445	0.115151	0.00160064	7.17862	71.9407	37.0276	10478.6	3568.21	7116.33	763	4	2008	3	1	353	1	0
265737058	133819178	134093468	3520	265.62	245.78	3.58	3.32	2.99333	0.204748	0.00409231	6.62448	50.0323	36.2228	8755.76	3432.2	6438.11	891	7	2008	2	1	370	1	38
265192715	178447053	24313021	32256	287.66	237.57	4.02	3.32	2.39402	0.384717	0.00617663	7.04403	62.2859	36.5563	8322.6	3311.12	6281.69	829	6	2008	3	1	340	2	0
265257385	23190216	115970258	33888	229.88	228.67	3.34	3.32	2.31871	0.383289	0.00511495	7.29766	74.935	36.2318	8883.22	3235.32	6436.3	755	4	2008	3	1	329	1	30
1340072116	24235417	23942172	6336	203.34	227.52	2.97	3.32	2.75895	0.167186	0.00198526	7.26224	84.2139	28.0212	7863.99	2636.38	5335.62	764	4	2008	1	1	437	2	42
266943488	24873420	24572370	6016	243.17	222.94	3.62	3.32	2.4604	0.293442	0.00377155	7.21775	77.8041	31.3327	8136.35	2854	5732.42	741	3	2008	2	1	330	2	35
266196884	25189857	28024633	3520	201.92	213.99	3.13	3.32	3.29963	0.0610349	0.00177654	6.71963	34.356	31.6412	8457.06	3094.55	5910.53	806	5	2008	3	1	588	1	42
266724502	23190216	178452851	33888	214.89	203.3	3.51	3.32	2.44821	0.332741	0.0038642	7.40471	86.1086	36.5263	9548.2	3254.66	6666.18	734	3	2008	2	1	352	1	40
266733199	23621721	178452851	33888	205.75	201.32	3.39	3.32	0.0623087	0.947824	0.00915402	9.14223	103.542	33.5275	7588.67	2422.01	5485.36	805	5	2008	3	1	328	1	0
900475115	120420223	178469353	112000	209.38	174.1	3.99	3.32	2.10399	0.432252	0.00575251	7.38773	75.1414	34.4253	8240.33	3036.7	6034.93	796	5	2008	4	1	340	2	36
263412952	25334584	178449060	33888	198.27	171.72	3.84	3.32	2.56335	0.307951	0.00566772	6.76599	54.3343	32.6457	7406.11	3019.55	5608.56	810	5	2008	2	1	351	2	42
268692923	23029433	178449729	4320	204.81	146.23	4.65	3.32	2.46816	0.313357	0.00523627	6.89794	59.8435	31.0926	7318.3	2866.24	5443.48	763	4	2008	3	1	379	2	40
262607476	23516465	178447945	33888	142.93	141.99	3.34	3.32	2.32863	0.384932	0.00475144	7.40843	81.0138	37.9145	9525.45	3354.15	6794.5	847	7	2008	1	2	428	1	0
263910242	23476771	24313021	32256	99.52	121.27	2.73	3.32	0.633678	0.593202	0.00553043	8.28065	107.261	16.6741	4204.59	1314.84	2903.27	744	3	2008	1	1	NA	1	0
266806120	133819847	178483625	12480	417.18	318.49	4.33	3.31	1.1872	0.567218	0.00495267	8.31853	114.528	27.3594	7049.53	2137.21	4783.08	874	7	2008	4	1	423	1	43
266822399	118190669	134092130	4224	198.66	284.11	2.31	3.31	3.10713	0.102213	0.000698942	8.00861	146.239	33.5982	9952.35	3138.81	6491.96	719	2	2008	2	1	437	2	0
267159352	23438415	23942172	6016	287.28	280.04	3.39	3.31	1.98738	0.510475	0.00967065	7.00658	52.786	33.1675	6298.52	2940.17	5154.66	756	4	2008	3	1	349	1	37
265211670	23476771	24302986	32256	292.34	277.23	3.49	3.31	2.01729	0.392254	0.00342866	7.90185	114.404	32.5969	8804.74	2718.77	5903.08	740	3	2008	2	1	340	2	0
275220579	24873420	24572593	39488	280.66	272.28	3.41	3.31	2.63629	0.271451	0.00389197	7.05508	69.7464	33.687	8596.87	3112.53	6133.53	787	5	2008	4	1	414	1	0
265682869	111505798	134099043	35232	295.06	271.1	3.6	3.31	2.66501	0.208649	0.00264714	7.17245	78.8204	29.0077	7891.86	2705.1	5442.05	853	7	2008	2	1	416	1	43
268864187	23456478	178433673	3520	283.41	261.46	3.59	3.31	2.95373	0.20732	0.00464464	6.48578	44.6365	34.2582	7901.94	3236.9	5933.59	739	3	2008	4	1	319	1	47
267121219	118190223	178452851	4224	247.75	255.42	3.21	3.31	2.80549	0.191611	0.00195546	7.43223	97.9877	32.8643	9293.13	3030.31	6239.04	720	2	2008	2	1	359	2	35
265739957	25231335	24572593	3520	293	254.02	3.82	3.31	2.65175	0.307813	0.00539125	6.83068	57.0949	36.1961	8391.57	3345.4	6289.51	873	7	2008	2	2	375	2	45
269257782	24406681	28002110	4224	344.65	252.52	4.51	3.31	2.97504	0.200462	0.0040079	6.62593	50.0166	35.1229	8526.87	3331.47	6256.97	744	3	2008	4	1	379	2	43
266744795	26165705	178433673	33888	311.86	247.22	4.17	3.31	2.60713	0.327774	0.00502933	7.0272	65.1726	38.4163	9252.63	3515.65	6796.52	750	3	2008	3	1	330	2	0
263888388	26165705	24313021	33664	211.51	243.81	2.87	3.31	2.60788	0.231305	0.00250839	7.37319	92.2124	30.6618	8471.97	2801.86	5756.86	743	3	2008	1	2	355	2	41
265737058	133819178	134093468	3520	280.29	242.68	3.83	3.31	2.99333	0.204748	0.00409231	6.62448	50.0323	36.2228	8755.76	3432.2	6438.11	891	7	2008	2	1	370	1	38
268101304	23438415	24007288	6016	255.6	228.2	3.71	3.31	3.04696	0.0892457	0.00104349	7.47788	85.5265	28.6385	8357.57	2767.25	5577.25	756	4	2008	4	1	341	1	45
1740938700	111505798	178449060	6432	275.59	225.75	4.04	3.31	2.70548	0.217379	0.00206959	7.52389	105.035	33.1103	9343.01	3001.53	6247.34	749	3	2008	2	1	300	1	41
265682869	111505798	134099043	35232	274.26	224.52	4.04	3.31	2.66501	0.208649	0.00264714	7.17245	78.8204	29.0077	7891.86	2705.1	5442.05	853	7	2008	2	1	416	1	43
267305417	26165705	178479611	33888	267.79	223.99	3.96	3.31	3.34898	0.0112111	0.000809209	7.19927	13.8544	28.9983	8106.75	2847.44	5514.11	824	6	2008	4	2	546	1	44
262601901	23133128	23835132	33888	255.2	222.17	3.8	3.31	2.3747	0.322656	0.00449977	7.14727	71.705	30.8954	7714.61	2812.17	5554.36	907	8	2008	1	1	422	2	36
268089485	0	24007288	4224	180.76	218.78	2.73	3.31	3.3813	0.0555033	0.00248468	6.3305	22.3382	33.0562	8094.37	3176.3	5851.05	743	3	2008	3	1	363	2	0
266018038	24511268	24007288	36352	194.37	218.58	2.94	3.31	2.21671	0.299393	0.00284405	7.61773	105.27	27.4248	7532.51	2405.79	5075.11	737	3	2008	1	1	500	2	37
268671069	26165705	178475597	4320	231.69	214.69	3.57	3.31	2.71202	0.267126	0.00405978	6.97759	65.7982	35.2775	8872.38	3274.02	6384.62	888	7	2008	4	1	530	1	37
1340322322	25231335	178452851	6336	227.39	211.33	3.56	3.31	3.01248	0.0882061	0.00192871	6.80227	45.7333	26.088	7047.14	2544.95	4910.35	798	5	2008	3	2	384	1	0
268099520	23456478	23942172	6016	205.11	207.76	3.27	3.31	2.20432	0.280547	0.00216162	7.85858	129.785	26.8129	7552.34	2296.53	4955.04	739	3	2008	3	1	366	1	41
263885043	26167489	24313021	33664	272.74	205.55	4.4	3.31	2.95715	0.0888079	0.00225744	6.63468	39.34	24.3971	6378.15	2373.26	4510.56	761	4	2008	1	2	323	2	42
268298659	23456478	24007288	6016	199.39	205.09	3.22	3.31	2.49631	0.158236	0.00164308	7.42566	96.304	21.3449	6103.41	1996.66	4086.21	735	3	2008	4	1	358	2	39
266416093	26162360	23942172	6016	237.98	200.89	3.93	3.31	2.80069	0.148723	0.00222332	7.01727	66.8925	26.4977	7253.84	2534.81	5011.61	728	3	2008	2	1	535	2	35
265242221	23438415	115970258	33888	235.09	198.91	3.92	3.31	2.78465	0.254528	0.00574059	6.47361	44.3383	32.9587	7167.34	3076.3	5526.41	774	4	2008	2	1	367	2	0
267699904	118190223	23942172	6016	198.23	198.61	3.3	3.31	2.48344	0.184588	0.00153794	7.67294	120.023	24.1093	6942.71	2187.1	4577.44	757	4	2008	3	1	NA	1	35
267120550	115962007	24007288	4224	231	197.97	3.87	3.31	2.60595	0.134368	0.00162783	7.28322	82.5446	21.4257	6095.76	2040.61	4115.17	789	5	2008	3	1	467	1	0
267730232	23456478	28533296	4224	179.75	148.74	4	3.31	0.275209	0.879424	0.00723828	9.2625	121.496	37.2227	9025.49	2565.01	6149.77	796	5	2008	4	1	570	1	52
269571097	178444823	178433673	4320	213.55	325.33	2.16	3.3	3.36127	0.0809857	0.00145508	7.06175	55.6574	36.8104	10349	3598.82	7070.2	739	3	2008	4	1	398	1	0
1340337040	23392254	178480503	6336	318.46	322.16	3.26	3.3	2.42653	0.312742	0.00357406	7.39606	87.5033	33.5243	8870.94	2999.52	6154.74	747	3	2008	4	2	367	2	38
268100189	23456478	24007288	6016	288.12	283.58	3.36	3.3	3.27145	0.091585	0.00157723	7.043	58.0669	34.8778	9765.28	3398.92	6683.82	756	4	2008	4	1	370	2	42
263410722	24945226	27946583	33888	322.22	282.53	3.76	3.3	2.83547	0.12579	0.00162455	7.23041	77.4304	25.966	7367.14	2487.23	4988.88	790	5	2008	2	1	503	1	0
267994487	118190000	23942172	33888	296.17	279.28	3.5	3.3	2.94555	0.201026	0.0037008	6.72479	54.3196	34.7298	8662.23	3293.51	6274.84	720	2	2008	4	1	376	2	40
1340330796	23765556	134093245	6336	294.44	260.63	3.73	3.3	2.53597	0.265832	0.00371939	7.08131	71.4718	30.116	7764.16	2782.19	5508.52	753	4	2008	4	1	357	2	40
267158237	23765556	24313021	6016	284.45	254.84	3.69	3.3	2.76047	0.215728	0.00239917	7.33404	89.9179	33.6254	9316.76	3096.55	6333.81	736	3	2008	3	1	361	1	42
266946833	111504683	24007288	6016	254.43	254.81	3.29	3.3	2.94702	0.149244	0.00182231	7.24903	81.8982	31.6668	8934.02	3002.16	6054.53	711	2	2008	2	1	422	2	36
263403809	23516465	27946583	33888	276.87	239.67	3.81	3.3	2.73214	0.139744	0.00136391	7.51935	102.459	25.5167	7383.81	2394.61	4909.86	835	6	2008	2	1	429	1	0
266744349	23476771	178433673	33888	246.28	238.91	3.4	3.3	1.72095	0.484575	0.00458429	7.99462	105.703	32.9438	8545.38	2701.68	5858.52	785	5	2008	4	1	376	1	40
266826190	111504683	23942172	4224	203.96	238.59	2.82	3.3	1.258	0.498593	0.0025237	8.96463	197.564	29.8148	7995.43	2022.24	4927.1	739	3	2008	2	1	NA	2	33
266563942	23476771	134093245	3520	258.68	234.94	3.64	3.3	3.40241	0.0985333	0.00282378	6.44804	34.8941	38.6248	9616.82	3730.02	6948.6	751	4	2008	2	1	337	1	41
267685855	23621721	27946583	3520	218.12	222.59	3.23	3.3	1.61931	0.502	0.00433503	8.17242	115.801	33.2065	8721.45	2648.13	5877.03	726	3	2008	3	1	336	2	42
899305926	178445269	178468907	112000	279.13	221.3	4.16	3.3	1.52854	0.511166	0.00374184	8.44467	136.608	34.1528	9138.49	2593.05	5967.12	761	4	2008	2	1	385	1	38
266223644	0	134096367	35232	266.28	214.86	4.09	3.3	3.15011	0.151511	0.00296523	6.70272	51.096	36.401	9364.23	3495.25	6683.91	824	6	2008	3	1	422	2	41
267032242	118190223	28024633	3520	248.69	214.76	3.82	3.3	3.17159	0.0604214	0.001339	7.01557	45.1241	28.2569	7907.4	2777.42	5414.43	788	5	2008	3	1	NA	1	45
266413417	25308047	28481114	6016	259.76	213.39	4.02	3.3	2.96946	0.0737876	0.000464744	8.24027	158.77	26.3004	7852.94	2492.61	5118.69	879	7	2008	3	1	355	2	38
267701242	24003274	23942172	6016	238.99	213.36	3.7	3.3	0.85562	0.633074	0.00619641	8.3022	102.168	23.372	5749.5	1845.05	4035.64	1107	8	2008	3	1	389	2	37
275217234	24873420	24945226	39488	232.11	208.56	3.68	3.3	2.11322	0.349774	0.00379764	7.5228	92.1029	28.373	7478.98	2492.83	5176.1	796	5	2008	3	1	443	2	0
266949286	23765556	134093468	4224	202.47	207.36	3.22	3.3	3.02836	0.0941677	0.00157702	7.05981	59.7124	27.6409	7751.73	2690.89	5300.41	707	2	2008	2	1	319	1	0
678003848	26165705	24572370	4960	211.14	198.07	3.52	3.3	3.35534	0.060999	0.00334002	6.04958	18.263	32.1862	7203.96	3026.24	5385.46	767	4	2008	4	1	475	2	37
1340543315	23259123	178484963	6336	213.66	197.65	3.57	3.3	3.14457	0.28154	0.0078542	6.21125	35.8458	47.9774	8936.68	4373.23	7320.3	1147	8	2008	4	1	370	1	42
268686233	26167489	134092353	4320	229.69	197.31	3.84	3.3	2.30896	0.274867	0.00359837	7.17403	76.3866	25.1754	6570.33	2308.62	4622.72	787	5	2008	3	1	577	2	34
267132592	26167489	134096813	36352	203.62	193.9	3.46	3.3	2.78082	0.12697	0.00159091	7.26157	79.8095	24.7773	7049.82	2369.41	4764.03	769	4	2008	3	1	351	2	38
266411633	133820070	23595407	6016	212.72	188.74	3.72	3.3	1.74945	0.363607	0.00234556	8.25695	155.019	25.0208	6953.95	1980.33	4464.83	734	3	2008	2	1	357	1	42
263402025	23516465	28027978	33888	218.51	174.29	4.14	3.3	3.15227	0.0866849	0.00208779	6.70664	41.52	29.6242	7864.67	2887.05	5523.4	805	5	2008	1	1	434	2	32
262622417	118190446	24007288	33888	133.55	166.8	2.64	3.3	2.74408	0.198029	0.00291631	6.99342	67.9039	29.4104	7809.87	2774.23	5472.89	816	6	2008	1	2	420	2	40
266189079	23765556	28024633	3520	166.9	161.7	3.41	3.3	3.08503	0.051216	0.00294304	6.12681	17.4024	24.0495	5544.25	2273.29	4092.01	873	7	2008	3	1	329	2	34
266734537	23190216	178479611	33888	180.36	158.7	3.75	3.3	1.61476	0.418765	0.00476646	7.58493	87.8567	21.5476	5463.03	1867.41	3857.29	784	5	2008	3	2	371	1	0
265759358	118190669	23497733	3520	312.52	295.02	3.48	3.29	2.87381	0.208453	0.0036698	6.77654	56.8021	33.3621	8382.24	3156.32	6049.17	740	3	2008	1	2	354	1	51
265684430	111506021	134099043	35232	276.11	280.88	3.24	3.29	3.49571	0.0220634	0.000728724	7.38361	30.2768	34.7747	9996.81	3443.96	6743.54	773	4	2008	2	1	403	1	40
269245963	178451513	27946583	4224	295.58	275.04	3.54	3.29	2.30431	0.409299	0.00515747	7.42321	79.3603	39.8562	9835.98	3512.55	7081.59	718	2	2008	4	1	457	1	0
263400241	178447053	28023964	33888	276.15	273.72	3.32	3.29	0.533815	0.722006	0.00485452	9.17458	148.729	30.6726	7919.25	2054.61	5080.09	810	5	2008	1	1	458	1	0
268102642	23765556	23942172	6016	272.59	270.41	3.31	3.29	2.74563	0.14228	0.00176095	7.24423	80.7976	25.235	7132.94	2399.61	4832.22	736	3	2008	3	1	333	1	41
265209217	24406681	24572370	32256	295.05	264.12	3.67	3.29	1.55084	0.540169	0.0055323	8.00449	97.6393	32.6333	8156.74	2677.12	5727.36	729	3	2008	2	1	395	2	0
266953300	115962007	134093468	4224	235.81	258.84	3	3.29	1.39923	0.546035	0.00395368	8.55438	138.108	34.6075	9199.03	2578.04	5996.14	711	2	2008	2	1	322	1	44
262616396	23516465	24313021	33888	261.67	250.57	3.44	3.29	3.40883	0.0803849	0.00285985	6.3278	28.1081	36.4747	8858.58	3507.42	6450.88	861	7	2008	1	1	392	2	40
265766271	25189857	134092353	3520	240.34	239.46	3.3	3.29	2.21951	0.393316	0.00567138	7.20668	69.351	32.902	7796.6	2952.53	5758.39	730	3	2008	1	1	377	2	0
264135026	25231335	134092353	3520	238.31	235.43	3.33	3.29	2.74129	0.197815	0.00302968	6.94648	65.2922	29.0819	7653.5	2747.89	5391.09	788	5	2008	1	1	338	2	38
266226320	111506467	134092353	35232	269.47	234.14	3.79	3.29	3.43438	0.02281	0.00123601	6.8486	18.4546	32.3971	8756.59	3166.2	6053.14	773	4	2008	2	1	326	2	49
265757351	118190223	134092353	3520	251.63	229.48	3.61	3.29	2.94614	0.184506	0.00307583	6.8514	59.9858	33.6839	8767.62	3202.1	6217.16	761	4	2008	1	1	429	1	40
266182166	118190892	24293620	3520	258.7	228.19	3.73	3.29	3.29061	0.081964	0.00205047	6.69702	39.9732	33.4799	8882.49	3264.78	6238.34	776	4	2008	2	1	387	1	41
1740879382	115962007	178449729	6432	338.53	225.65	4.94	3.29	2.53764	0.24752	0.00378051	6.95854	65.4728	27.8035	7075.07	2593.62	5063.76	781	5	2008	2	1	323	1	42
263927636	23353675	134093245	32256	179.54	216.36	2.73	3.29	2.65189	0.258414	0.00330699	7.18771	78.1418	33.7772	8939.56	3106.04	6243.38	728	3	2008	1	1	511	1	0
263460451	178447945	24313021	32256	239.95	215.14	3.67	3.29	3.23101	0.0790011	0.00184627	6.79187	42.7896	31.4613	8500.24	3074.43	5920.33	801	5	2008	1	1	347	1	0
1340339047	24003274	178480503	6336	205.54	209.4	3.23	3.29	2.48254	0.246731	0.00348584	7.05531	70.7809	26.7566	6959.27	2485.88	4918.83	743	3	2008	4	1	412	1	41
265244897	23353675	178449060	33888	280	206.81	4.46	3.29	2.89235	0.14284	0.00255804	6.82105	55.8395	27.7735	7366.12	2671.55	5179.11	786	5	2008	3	1	416	1	40
268105318	23456478	24007288	6016	208.32	200.2	3.42	3.29	1.18414	0.61743	0.00665352	8.10755	92.7975	28.9026	6925.98	2348.09	4977.52	739	3	2008	4	1	NA	2	38
267902611	178451513	178475597	32256	176.11	199.49	2.91	3.29	2.86559	0.162315	0.00153538	7.53062	105.717	31.8104	9151.95	2949.56	6085	757	4	2008	4	1	343	2	0
265762480	118190669	28002110	3520	230.27	198.68	3.81	3.29	1.20283	0.589118	0.00583968	8.17296	100.882	27.9906	6952.4	2245.83	4871.7	920	8	2008	3	1	NA	2	37
268689801	26167489	178449729	4320	170.47	189.8	2.95	3.29	2.15678	0.346446	0.00492139	7.15524	70.3961	26.6866	6533.18	2418.46	4750.5	776	4	2008	3	1	364	1	45
265737281	115962007	178457534	3520	223.64	188.65	3.9	3.29	2.65365	0.13038	0.00125083	7.5554	104.234	22.8533	6642.82	2150.9	4408.06	919	8	2008	2	1	NA	2	40
262627100	24293620	27946583	33888	205.12	188.09	3.59	3.29	3.32203	0.0476446	0.000270263	8.60757	176.29	33.8116	10166.4	3253.62	6629.82	834	6	2008	2	1	389	1	0
264132350	25231335	23497733	3520	192.01	180.44	3.5	3.29	2.06506	0.439191	0.00586564	7.39549	74.8752	33.8297	8058.59	2980.47	5915.98	804	5	2008	1	1	403	2	37
266183504	25334584	24572593	3520	209.01	175.67	3.91	3.29	3.36453	0.0704335	0.00239424	6.45973	29.4179	34.2017	8634.77	3312.49	6184.33	802	5	2008	2	1	375	1	45
900512579	133821185	178448168	112000	400.12	370.97	3.53	3.28	3.37644	0.0855421	0.00159786	6.9899	53.5352	37.7649	10510.7	3688.38	7217.61	741	3	2008	4	1	530	2	48
678543285	178447722	134096367	4000	293.3	352.11	2.74	3.28	3.63248	0.041156	0.00182647	6.56487	22.5331	41.2449	10679.9	4005.53	7536.53	695	2	2008	4	1	635	2	0
267304302	26165705	24007288	33888	340.33	315.75	3.53	3.28	3.03664	0.178699	0.00232819	7.14606	76.7547	37.8489	10415.3	3567.63	7152.67	797	5	2008	4	1	NA	1	45
261742905	24572370	23835132	32256	330.95	297.21	3.65	3.28	3.12585	0.113308	0.00153251	7.21518	73.9365	33.1197	9414.21	3190.55	6376.76	1057	8	2008	1	1	353	1	0
266944380	24873420	24313021	6016	292.16	278.03	3.45	3.28	2.28717	0.359627	0.00463967	7.30543	77.5115	32.8542	8242.68	2940.91	5899.3	724	3	2008	2	1	367	2	38
265750661	133820070	178447499	3520	307.53	273.33	3.69	3.28	3.48454	0.0646322	0.00217963	6.5247	29.6528	38.0531	9768.36	3696.43	6944.35	782	5	2008	1	1	494	1	41
263477845	118191561	23225004	33472	289.82	271.92	3.5	3.28	2.66426	0.302272	0.00528949	6.82655	57.1457	36.0482	8397.39	3335.84	6279.86	834	6	2008	1	1	363	1	46
264141493	118191561	28389238	4224	288.3	271.42	3.49	3.28	2.9334	0.152445	0.00275013	6.79494	55.4319	29.7565	7808.47	2855.53	5518.92	856	7	2008	1	1	330	2	51
267153108	111504906	24007288	6016	276.23	262.06	3.45	3.28	2.1652	0.258085	0.00184923	7.91711	139.563	24.0871	6845.42	2063.21	4458.34	747	3	2008	3	1	428	1	42
264134580	25231335	134092353	3520	274.93	245.75	3.67	3.28	3.03813	0.158794	0.00321026	6.6531	49.4646	33.0768	8366.19	3169.83	6020.22	794	5	2008	1	1	378	2	39
1340306935	23012708	23942172	6336	290.01	243.13	3.92	3.28	2.71966	0.122023	0.00199624	6.97504	61.1264	22.187	6100.4	2142.91	4211.16	747	3	2008	1	1	327	2	38
266944380	24873420	24313021	6016	265.44	237.12	3.67	3.28	2.28717	0.359627	0.00463967	7.30543	77.5115	32.8542	8242.68	2940.91	5899.3	724	3	2008	2	1	367	2	38
263938340	23476771	134093245	32256	250.42	236.52	3.48	3.28	2.68908	0.258163	0.00405793	6.9288	63.6192	33.2165	8317.68	3094.46	6002.54	729	3	2008	2	1	395	2	0
267905510	178445269	28024633	32256	221	234.34	3.09	3.28	2.20739	0.317126	0.00288643	7.7022	109.868	29.3863	8071.05	2543.55	5414.53	738	3	2008	4	1	387	1	0
266226543	111506467	134092353	35232	276.5	231.32	3.92	3.28	2.41294	0.291982	0.00318587	7.42765	91.6493	31.1907	8401.93	2793.85	5767.89	758	4	2008	2	1	347	2	41
267245430	24945226	178475597	32256	288.55	227.16	4.17	3.28	2.62375	0.223958	0.00327861	7.00145	68.3088	28.3833	7420.93	2658.22	5237.93	768	4	2008	4	1	328	2	0
265192269	115962007	24572593	32256	219.31	227.16	3.17	3.28	2.51558	0.298955	0.00452454	7.01207	66.0741	32.1201	7921.37	2957.26	5752.45	769	4	2008	2	1	324	1	0
263813460	0	24007288	4224	211.45	226.81	3.06	3.28	2.40128	0.324762	0.00430463	7.21739	75.445	32.4792	8228.06	2941.84	5871.4	842	7	2008	1	1	303	1	0
266743011	26165705	178479611	33888	253.06	219.82	3.78	3.28	2.57514	0.322547	0.00547152	6.88809	58.9501	35.4286	8230.59	3260.83	6160.68	809	5	2008	4	2	321	1	45
262609929	23516465	24313021	33888	266.14	218.23	4	3.28	3.01812	0.0807845	0.00115105	7.31376	70.1834	26.596	7675.95	2591.72	5167.03	858	7	2008	1	1	NA	1	0
262591643	22516756	23497733	33888	229.63	208.95	3.61	3.28	1.51144	0.491414	0.0041068	8.19549	119.659	29.1154	7707.74	2311.87	5157.08	858	7	2008	1	1	321	2	40
1340335925	23392254	178452851	6336	256.23	206.87	4.07	3.28	1.94619	0.467664	0.00575813	7.56895	81.218	34.2919	8306.44	2968.43	6020.24	731	3	2008	4	1	378	2	42
265734382	25231335	178449729	3520	230.21	205.77	3.67	3.28	2.8592	0.206066	0.00433541	6.56213	47.531	31.4638	7451.95	2978.41	5530.73	784	5	2008	1	1	318	2	0
263407600	24945226	26303073	33888	206.24	201.78	3.35	3.28	2.09426	0.364506	0.00349021	7.72009	104.436	30.6977	8246.03	2631.53	5598.44	841	7	2008	2	1	343	1	0
262617734	23516465	24572370	33888	226.84	197.38	3.77	3.28	2.47817	0.376485	0.00813127	6.6237	46.3008	34.6592	6783.72	3148.31	5476.72	815	6	2008	1	1	468	2	42
267154446	23438415	24007288	6016	242.73	194.5	4.1	3.28	2.6856	0.237634	0.00442481	6.70863	53.7049	29.8022	7159.08	2801.78	5279.48	746	3	2008	3	1	320	1	38
1340073008	23229018	24007288	6336	197.09	193.8	3.33	3.28	0.829237	0.534782	0.0037671	8.56631	141.961	19.003	5074.02	1410.61	3290.01	779	4	2008	1	1	358	1	0
266737213	23476771	178452851	33888	265.1	192.9	4.51	3.28	2.98396	0.160828	0.00406026	6.39211	39.6103	30.4119	7117.53	2896.43	5300.81	721	3	2008	3	1	NA	2	0
1340334810	23456478	23757528	6336	156.91	187.27	2.75	3.28	2.33704	0.319797	0.00404313	7.27305	79.0962	30.4159	7828.37	2746.09	5532.58	746	3	2008	4	1	339	2	41
900480690	178445269	178445492	112000	214.5	179.55	3.92	3.28	2.64635	0.119871	0.00323588	6.42073	37.0445	19.2877	4706.17	1854.36	3435.19	748	3	2008	4	1	347	2	43
1340308273	24873420	24007288	6336	202.63	173.11	3.84	3.28	2.9123	0.109446	0.00260516	6.60149	42.0113	24.8275	6388.81	2404.45	4555.05	702	2	2008	1	1	362	1	37
1740958993	133820070	24007288	6432	179.22	151.92	3.87	3.28	2.74668	0.230137	0.00232629	7.45891	98.9287	35.6548	9949.67	3236.42	6705.02	759	4	2008	3	1	381	2	40
265195391	115962007	24572593	32256	418.37	337.35	4.06	3.27	3.33825	0.0952124	0.00195678	6.83024	48.6576	37.0743	10044.9	3611.56	6990.18	718	2	2008	2	1	379	1	0
263417189	25176031	115970258	33888	358.7	311.05	3.77	3.27	2.49714	0.306265	0.00324782	7.4846	94.2986	35.992	9692.04	3197.28	6639.46	838	6	2008	3	1	386	1	30
265253371	23456478	178452851	33888	324.93	282.39	3.76	3.27	2.59466	0.247656	0.00262085	7.41639	94.4947	32.2487	8884.71	2922.66	6033.94	779	4	2008	3	1	540	2	0
266206696	24945226	178452851	4224	291.41	279.81	3.41	3.27	3.07789	0.162448	0.00210662	7.16379	77.1132	37.3871	10388.4	3540.78	7101.98	856	7	2008	3	1	368	2	35
267214210	24406681	178448168	32256	310.79	276.97	3.67	3.27	1.0789	0.695489	0.00688989	8.43964	100.943	36.3354	8741.28	2827.63	6198.96	711	2	2008	3	1	371	2	0
268293976	178451513	24572593	4224	287.7	270.98	3.48	3.27	2.79573	0.189173	0.00162592	7.63649	116.348	33.3273	9567.03	3026.32	6324.61	745	3	2008	4	1	402	1	0
267314560	23392254	178483179	33888	304.8	268.15	3.71	3.27	3.5074	0.0434189	0.00277983	6.1409	15.6192	35.9929	8344.24	3399.06	6133.42	776	4	2008	4	1	384	1	40
678001395	178445046	26165705	4960	284	264.6	3.51	3.27	3.06748	0.180269	0.00295054	6.87597	61.0969	37.6587	9880.67	3582.16	6977.87	724	3	2008	4	1	611	2	43
266824183	23353675	23942172	4224	203.36	264.4	2.51	3.27	2.91384	0.155134	0.00164831	7.4021	94.1168	31.9356	9123.51	2995.74	6116.94	747	3	2008	2	1	439	1	40
268295760	25615564	24007288	4224	270.19	264.06	3.34	3.27	2.61592	0.262148	0.00285398	7.39498	91.8535	34.4234	9387.84	3113.57	6412.87	714	2	2008	4	1	NA	2	0
267382352	23438415	24007288	4224	297.9	259.65	3.75	3.27	0.493697	0.878829	0.00873476	8.90649	100.613	39.1498	8923.62	2907.51	6466.46	766	4	2008	3	1	352	1	44
266216954	111505798	134099043	35232	331.35	255.35	4.25	3.27	2.84292	0.186458	0.00200733	7.36903	92.8889	33.1611	9340.37	3077.37	6298.74	842	7	2008	3	1	377	2	53
268097959	118191115	23942172	6016	226.46	246.87	3	3.27	2.2018	0.319845	0.00373445	7.37814	85.6472	27.2579	7156.28	2439.73	4989.01	746	3	2008	3	1	323	1	42
263453984	178444600	134097928	32256	206.12	244.31	2.76	3.27	3.14141	0.0824478	0.00223827	6.60515	36.8355	28.6832	7465.75	2790.59	5287.27	808	5	2008	1	1	398	2	0
263464019	178444600	134097928	32256	186.94	242.41	2.52	3.27	3.42456	0.0664247	0.00269354	6.30993	24.6607	35.5534	8635	3415.03	6274.03	755	4	2008	1	1	346	1	0
900502990	133821631	134092799	112000	186.73	237.86	2.57	3.27	2.43264	0.238407	0.00239664	7.47216	99.4757	26.8666	7479.87	2429.64	5042.5	751	4	2008	4	1	396	2	42
265739957	25231335	24572593	3520	264.79	234.31	3.7	3.27	2.65175	0.307813	0.00539125	6.83068	57.0949	36.1961	8391.57	3345.4	6289.51	873	7	2008	2	2	375	2	45
262603908	23133128	23497733	33888	240.28	224.97	3.49	3.27	1.37405	0.655114	0.00812313	7.96613	80.648	36.4139	8118.98	3021.06	6106.81	836	6	2008	1	2	331	2	41
267137498	25086162	178470245	36352	203.73	224.27	2.97	3.27	1.74666	0.420766	0.00462099	7.63967	91.0554	25.1327	6429.12	2164.51	4507.96	754	4	2008	3	1	376	2	41
266835333	111504683	0	6016	215.05	215.16	3.27	3.27	1.85514	0.351953	0.0018019	8.54287	195.323	28.7782	7973.82	2170.3	4998.14	823	6	2008	3	1	372	1	24
266370378	134053997	178447945	36800	226.4	212.95	3.48	3.27	1.90291	0.478436	0.00635554	7.47856	75.2786	32.8478	7689.98	2865.69	5688.07	743	3	2008	2	1	366	2	41
266412079	23353675	24007288	6016	247.69	212.77	3.81	3.27	1.78163	0.398613	0.00314184	8.06014	126.873	27.4831	7499.76	2236.78	4947.85	756	4	2008	2	1	384	1	44
266740558	23476771	178479611	33888	242.56	208.06	3.81	3.27	1.63072	0.636718	0.00978508	7.57292	65.0702	38.5745	7722.21	3311.24	6163.6	816	6	2008	4	2	NA	2	44
1740950519	118190223	178449729	6432	280.14	203.15	4.51	3.27	2.69398	0.236068	0.00360982	6.95177	65.3961	31.3364	8033.98	2931.78	5729.85	706	2	2008	2	1	389	1	40
268709425	27749005	178485632	4320	184.59	193.2	3.13	3.27	2.28929	0.323435	0.00481779	7.06111	67.1335	27.8393	6796.38	2545.66	4956.61	737	3	2008	4	1	550	1	0
1340320761	23621721	134051767	6336	208.07	190.43	3.57	3.27	2.86293	0.197417	0.00273199	7.06802	72.2613	33.4655	9009.5	3147.65	6262.17	782	5	2008	3	1	381	2	49
275218572	23476771	24945226	32256	194.12	181.22	3.5	3.27	2.24908	0.284654	0.0035761	7.23707	79.5989	24.788	6501.94	2258.75	4554.93	795	5	2008	3	1	409	2	0
266204243	0	0	4224	198.25	178.28	3.64	3.27	1.47761	0.636761	0.0121719	7.21587	52.314	28.8089	4968.98	2492.66	4224.25	750	3	2008	2	1	NA	1	0
265247127	23012708	178449060	33888	225.84	177.81	4.15	3.27	2.46508	0.22253	0.00275042	7.20804	80.9075	25.033	6795.2	2320.2	4685.07	787	5	2008	3	1	376	2	0
266415201	23353675	23595407	6016	198.31	175.67	3.7	3.27	1.47081	0.449438	0.00351127	8.1919	127.999	24.583	6631.15	1952.47	4374.98	722	3	2008	2	2	NA	1	43
262601455	23133128	23497733	33888	171.74	160.63	3.49	3.27	1.52725	0.595084	0.00883502	7.5432	67.3552	31.1078	6498.93	2682.43	5085.87	842	7	2008	1	1	315	2	20
266170124	118190223	134093468	3520	164.75	156.82	3.44	3.27	3.22298	0.0734888	0.00202506	6.65795	36.2898	30.3691	8009.67	2962.04	5636.27	781	5	2008	2	1	345	2	32
268300443	23392254	24007288	6016	194.9	155.53	4.1	3.27	2.29932	0.31027	0.00564625	6.78296	54.9516	25.3336	5765.06	2341.72	4359.39	748	3	2008	4	1	324	2	24
268310255	22335903	28002779	3520	177.29	151.09	3.84	3.27	1.16977	0.590968	0.00795496	7.69067	74.2892	22.7524	5015.61	1939.94	3814.26	783	5	2008	4	1	NA	1	42
265247350	23012708	115970258	33888	169.86	140.75	3.94	3.27	2.13006	0.498948	0.00928858	7.01353	53.7162	37.2921	7224.05	3313.56	5863.64	904	8	2008	4	1	326	1	42
266187964	23353675	134093468	3520	135.03	124.26	3.56	3.27	3.14587	0.131302	0.00449715	6.11391	29.1967	31.7404	6906.12	2990.42	5278.49	774	4	2008	2	1	354	1	36
262612382	23516465	23356574	33888	310.83	302.84	3.35	3.26	2.69522	0.267686	0.00329698	7.24451	81.1914	36.7631	9767.62	3360.42	6796.82	813	6	2008	1	1	NA	2	40
267030904	24499672	28023964	3520	356.63	297.12	3.91	3.26	3.52061	0.0306131	0.00171716	6.562	17.8277	35.8086	9236.63	3466.11	6510.96	796	5	2008	3	1	365	2	43
265254486	23190216	178479611	33888	244.35	267.1	2.98	3.26	2.43263	0.356533	0.00499381	7.18903	71.3951	36.52	8932.98	3297.63	6494.23	878	7	2008	4	1	394	2	45
266411633	133820070	23595407	6016	274.9	267.01	3.36	3.26	1.74945	0.363607	0.00234556	8.25695	155.019	25.0208	6953.95	1980.33	4464.83	734	3	2008	2	1	357	1	42
265238430	23438415	115970258	33888	308.81	266.12	3.78	3.26	2.59408	0.260234	0.00285763	7.38215	91.0664	33.3786	9096.86	3023.81	6219.4	788	5	2008	2	2	468	1	47
1340329235	120420223	134093468	6336	242.91	264.9	2.99	3.26	2.60403	0.290859	0.003647	7.24669	79.753	36.1193	9449.6	3284.88	6626.87	762	4	2008	4	1	351	2	45
269282758	23456478	178486747	6016	257.25	262.9	3.19	3.26	3.19222	0.102411	0.00152958	7.14667	66.9537	33.7962	9560.32	3275.66	6501.72	707	2	2008	4	1	375	1	0
263889726	118190669	24313021	33664	275.1	260.98	3.44	3.26	3.1276	0.102684	0.0015594	7.12715	65.8485	31.6548	8933.85	3069.03	6083.83	732	3	2008	1	2	522	1	41
266174138	115961784	178447499	3520	302.7	260.81	3.78	3.26	2.40251	0.342316	0.00526377	7.04301	65.0325	32.764	7810.56	2988.67	5765.1	743	3	2008	1	1	331	1	26
267155561	133820070	24007288	6016	260.42	257.61	3.29	3.26	1.8553	0.459884	0.00338621	8.30388	135.811	38.6298	10450.3	3007.51	6827.44	742	3	2008	3	1	442	2	35
263942800	23353675	24302986	32256	297.92	247.02	3.93	3.26	3.39377	0.092646	0.00250079	6.5462	37.0467	37.9312	9706.9	3678.8	6930.02	783	5	2008	2	1	363	2	0
267209527	24945226	178475151	39488	309.43	246.58	4.09	3.26	1.95779	0.4346	0.00580874	7.38588	74.8184	29.9198	7141.66	2639.1	5238.26	813	6	2008	4	1	331	1	0
263882813	23516465	24313021	33664	258.37	246.12	3.42	3.26	3.22124	0.0982934	0.00161717	7.05882	60.7813	34.0105	9528.26	3306.42	6517.55	742	3	2008	1	2	550	2	40
266205358	111504460	133819847	4224	210.2	245.5	2.79	3.26	2.82056	0.236924	0.00390684	6.85878	60.6434	35.0304	8776.75	3286.2	6337.64	696	2	2008	1	2	NA	2	0
268684672	26167489	178449729	4320	271.84	244.98	3.62	3.26	1.59652	0.536273	0.00480304	8.2014	111.653	36.1972	9356.65	2878.07	6369.51	761	4	2008	3	1	374	2	37
266363911	23229018	28488250	36800	231.96	239.05	3.16	3.26	2.95039	0.185659	0.00292609	6.91724	63.4494	34.3039	9045.35	3254.9	6368.99	847	7	2008	2	1	360	1	47
1340066318	23229018	23942172	6336	249.68	238.4	3.41	3.26	2.77288	0.0962226	0.00231513	6.65219	41.5625	20.8072	5445.9	2022.24	3851.01	811	6	2008	1	2	393	1	40
266416985	115961784	23595407	6016	261.64	238.4	3.58	3.26	0.936569	0.664195	0.00504745	8.80171	131.59	33.5636	8653.51	2418.17	5712.27	721	3	2008	2	1	321	1	41
267578592	26165705	24572370	32736	255.41	235.46	3.54	3.26	2.6269	0.205912	0.00144874	7.88312	142.132	31.2383	8999.82	2747.91	5858.47	796	5	2008	4	1	491	1	38
266637086	23476771	24302986	32256	250.76	225.8	3.63	3.26	3.28401	0.0876521	0.00233182	6.59238	37.5896	33.5906	8704.17	3264.58	6178.66	757	4	2008	2	1	366	2	0
268655013	26165705	134093468	4320	214.9	225.08	3.12	3.26	0.189885	0.804643	0.00683617	8.9971	117.704	25.0761	6133.26	1793.01	4200.18	737	3	2008	1	1	384	2	38
264286220	134051767	178449060	3520	236.29	224.81	3.42	3.26	2.56571	0.327848	0.00577158	6.84481	56.8039	35.2422	8023.89	3243.06	6064.64	784	5	2008	1	2	NA	1	48
269252653	178451513	24007288	4224	243.52	215.19	3.69	3.26	3.274	0.0604571	0.000913253	7.42161	66.1997	32.0412	9334.79	3144.87	6259.33	736	3	2008	4	1	425	2	37
266415424	133819178	23942172	6016	228.96	202.66	3.68	3.26	2.78614	0.15934	0.00226066	7.06282	70.484	27.2445	7474.23	2593.43	5152.89	864	7	2008	3	1	400	2	37
265783219	111504460	0	4224	167.23	200.73	2.71	3.26	1.92839	0.444746	0.00603256	7.3835	73.7244	29.8504	7047.69	2631.12	5199.19	721	3	2008	1	2	482	1	0
263810338	27800072	24007288	4224	191.62	200.4	3.12	3.26	1.60109	0.572601	0.00850187	7.49733	67.35	31.1585	6588.36	2698.67	5128.65	914	8	2008	1	2	512	2	0
267154446	23438415	24007288	6016	221.21	199.96	3.61	3.26	2.6856	0.237634	0.00442481	6.70863	53.7049	29.8022	7159.08	2801.78	5279.48	746	3	2008	3	1	320	1	38
266729408	23456478	178452851	33888	207.87	198.14	3.42	3.26	2.46074	0.280062	0.00322639	7.34294	86.8036	30.9008	8278.32	2795.54	5717.38	775	4	2008	3	1	419	2	0
267027782	23456478	134097705	3520	205.65	196.1	3.42	3.26	2.54887	0.275104	0.00506363	6.73978	54.3294	29.1609	6805.15	2717.41	5086.67	724	3	2008	2	1	NA	1	38
265744194	25231335	23942172	3520	222.71	195.93	3.7	3.26	2.20612	0.334807	0.00395595	7.38487	84.6339	28.7115	7467.31	2562.1	5231.05	799	5	2008	1	1	350	2	0
268069861	24898173	24007288	36352	179.45	190.19	3.07	3.26	1.18109	0.53991	0.00415355	8.44454	129.988	26.2893	6954.73	2000.48	4587.09	749	3	2008	3	1	330	2	40
269246186	25615564	24007288	4224	176.28	178.9	3.21	3.26	1.68419	0.522939	0.00739878	7.47221	70.679	29.6068	6589.17	2577.08	5003.15	697	2	2008	3	1	340	2	0
266741450	23476771	178475597	33888	195.16	172.81	3.68	3.26	1.1069	0.478732	0.0031997	8.49487	149.618	20.6084	5582.94	1547.27	3589.47	792	5	2008	4	1	NA	1	40
266016700	24707062	26303073	36352	132.64	169.91	2.55	3.26	2.8661	0.110435	0.00234323	6.72504	47.1294	24.0746	6361.33	2335.24	4481.08	781	5	2008	1	1	323	2	41
267693214	23456478	27998096	3520	160.81	158.43	3.31	3.26	2.66396	0.244128	0.00370485	6.96477	65.8942	31.2574	7987.01	2917.41	5704.35	781	5	2008	4	2	356	1	40
268098182	23438415	23942172	6016	182.42	157.96	3.76	3.26	2.843	0.150795	0.0030641	6.6608	49.2133	26.5684	6769.86	2551.19	4854.17	817	6	2008	4	1	305	1	0
265782550	24898173	23942172	4224	146.27	153.27	3.11	3.26	1.06031	0.602777	0.00668141	8.02739	90.217	23.84	5684.32	1956.63	4107.35	707	2	2008	1	1	NA	2	0
265251810	23456478	178449060	33888	182.64	139.52	4.27	3.26	0.122477	0.78761	0.00755919	8.73246	104.192	19.9712	4730.11	1500.42	3356.34	748	3	2008	2	1	380	1	40
1340322768	24293620	178449060	6336	329.95	323.23	3.32	3.25	2.86771	0.1971	0.0028817	7.00229	68.3973	33.229	8843.6	3134.19	6189.63	780	4	2008	3	1	535	2	38
678762494	0	134095921	4960	387.74	315.27	3.99	3.25	2.97291	0.142088	0.0032518	6.5425	43.695	29.0064	7212.09	2786.5	5228.5	701	2	2008	4	1	NA	1	44
266946387	111504906	23942172	6016	271.22	303.1	2.91	3.25	2.35986	0.266413	0.00187005	7.95534	142.463	30.4052	8628.56	2583.97	5607.91	737	3	2008	2	1	431	2	39
900508565	23765556	178445492	112000	320.66	292.39	3.57	3.25	1.88715	0.410122	0.0037372	7.88176	109.74	30.0789	8032.82	2512.5	5430.91	732	3	2008	4	1	372	1	51
266664515	24293620	178452851	32256	372.7	287.31	4.22	3.25	2.50759	0.252178	0.00282069	7.35125	89.4029	29.621	8074.55	2695.78	5526.74	789	5	2008	3	1	371	2	0
1340329012	120420223	178480503	6336	272.19	287.22	3.08	3.25	2.43516	0.285916	0.00296796	7.48388	96.3341	31.6663	8624.17	2825.1	5873.06	815	6	2008	4	2	442	2	37
264145730	118190446	23942172	6016	339.24	279.55	3.95	3.25	3.27651	0.0733908	0.000939747	7.48143	78.0963	33.8844	9908.35	3301.58	6618.9	915	8	2008	2	1	380	1	44
267905956	23621721	178475597	32256	244.57	272.75	2.92	3.25	1.81876	0.57121	0.0135893	6.7538	42.0338	29.459	4494.05	2539.16	3976.49	754	4	2008	4	1	339	1	0
269259789	24406681	24007288	4224	196.72	270.92	2.36	3.25	2.99597	0.193033	0.00271852	7.04804	71.0065	37.5543	10101.1	3539.78	7027.52	724	3	2008	4	1	342	1	36
268686010	26167489	134092353	4320	291	268.42	3.52	3.25	2.64051	0.175868	0.00245095	7.06847	71.7549	24.9325	6791.38	2360.3	4695.66	772	4	2008	3	1	325	1	40
267040047	24873420	24293620	35232	306.85	267.18	3.73	3.25	2.43857	0.339825	0.00333462	7.64155	101.908	39.2567	10587.5	3408.94	7197.48	768	4	2008	3	1	386	2	38
264155319	134051767	28357572	32736	286.19	256.09	3.63	3.25	3.1057	0.0925207	0.00138631	7.19	66.7388	30.0194	8549.16	2918.2	5795.5	784	5	2008	1	2	345	1	0
262586514	25066538	23942172	33888	262.65	249.91	3.42	3.25	1.16991	0.653624	0.00606901	8.44102	107.699	35.6878	8858.25	2758.18	6145	1145	8	2008	4	2	415	1	48
266723833	23190216	178452851	33888	304.17	243.32	4.06	3.25	3.03863	0.139658	0.00227103	6.9377	61.4957	32.2726	8757.37	3101.97	6083.89	780	4	2008	3	1	NA	2	0
265782327	111504460	23942172	4224	247.53	242.02	3.32	3.25	1.32027	0.606806	0.00560325	8.33034	108.295	35.0323	8821.13	2743.22	6084.35	737	3	2008	1	1	335	1	0
267300511	26165705	28137248	33888	270.91	239.28	3.68	3.25	2.88362	0.17767	0.00228682	7.16093	77.6927	32.4372	8948.92	3056.37	6135.99	805	5	2008	4	1	335	1	42
265743971	24863608	111510927	3520	236.45	232.36	3.3	3.25	2.61673	0.210456	0.0025955	7.20702	81.0848	27.9756	7642.73	2602.2	5254.17	769	4	2008	1	2	451	1	0
266948617	133820070	24313021	6016	261.45	229.8	3.7	3.25	2.49789	0.257701	0.00258391	7.49395	99.7328	30.7614	8507.82	2760.92	5746.89	756	4	2008	3	1	360	1	40
1340338601	178451513	23942395	6336	243.97	226.01	3.51	3.25	2.55264	0.305312	0.00469055	6.99935	65.0908	33.8604	8272.92	3115.37	6036.55	764	4	2008	4	1	336	2	39
269261573	23621721	0	4224	193.38	220.36	2.85	3.25	1.74862	0.535013	0.00688012	7.64302	77.7623	34.566	7986.29	2963.49	5929.79	681	1	2008	4	2	401	1	0
266196215	26167489	24572370	3520	275.55	212.67	4.21	3.25	3.37624	0.0453328	0.00252307	6.25347	17.9673	31.876	7645.5	3040.21	5555.55	901	8	2008	4	1	404	2	36
264129897	25231335	23942172	3520	239.71	203.48	3.83	3.25	2.59834	0.253149	0.00395857	6.93226	63.9497	29.8986	7525.45	2788.16	5417	850	7	2008	1	1	NA	2	0
266658048	24003497	178475597	32256	182.31	199.33	2.97	3.25	1.14516	0.672599	0.0121213	7.38083	55.489	23.8992	4207.42	2055.22	3549.07	849	7	2008	4	1	345	1	0
266425459	23311082	23942172	6016	244.44	192.18	4.13	3.25	2.65661	0.215197	0.00349652	6.87314	61.5461	27.8821	7134.09	2628.38	5098.89	746	3	2008	2	1	289	2	38
262687756	24416716	24313021	33664	193.08	191.01	3.29	3.25	2.45345	0.303911	0.00525543	6.84357	57.828	29.4486	6884.82	2723.34	5139.45	765	4	2008	1	2	306	2	35
267158014	23621721	24007288	6016	191.4	189.94	3.27	3.25	2.54114	0.304156	0.00562196	6.75693	54.1014	31.5264	7161.61	2918.61	5420.21	744	3	2008	3	1	336	1	37
266381305	23621721	178445492	36800	182.23	184.34	3.21	3.25	2.63916	0.218979	0.00381684	6.78768	57.3719	27.3016	6819.49	2575.91	4934.77	742	3	2008	2	1	335	1	43
266422114	118190223	28481114	6016	210.64	184.16	3.72	3.25	2.17389	0.422542	0.00732054	6.99474	57.7201	31.977	6831.54	2882.24	5313.33	726	3	2008	2	1	312	2	43
262722098	178447945	23356574	32256	194.49	176.16	3.58	3.25	1.21564	0.533997	0.0050691	8.10655	105.344	23.7739	6071.95	1919.62	4186.33	886	7	2008	1	1	433	1	0
1340322099	25231335	134051767	6336	164.25	173.94	3.07	3.25	2.29574	0.244298	0.00318052	7.1556	76.8107	22.4664	5967.16	2077.08	4164.03	790	5	2008	3	1	347	2	36
268689801	26167489	178449729	4320	178.33	172.47	3.36	3.25	2.15678	0.346446	0.00492139	7.15524	70.3961	26.6866	6533.18	2418.46	4750.5	776	4	2008	3	1	364	1	45
267701242	24003274	23942172	6016	184.79	170.6	3.52	3.25	0.85562	0.633074	0.00619641	8.3022	102.168	23.372	5749.5	1845.05	4035.64	1107	8	2008	3	1	389	2	37
263410945	26162360	23835132	33888	215.1	169.85	4.11	3.25	2.99072	0.095509	0.00237395	6.62038	40.2321	25.741	6692.71	2500.39	4746.4	748	3	2008	1	1	375	2	42
275220802	23012708	24572593	39488	169.54	161.63	3.4	3.25	2.81758	0.161346	0.00380599	6.47007	42.3928	26.0704	6252.61	2489.23	4608.69	786	5	2008	4	1	372	2	0
266660278	23757528	178475597	32256	165.29	147.53	3.64	3.25	2.66663	0.174068	0.00408861	6.45685	42.574	23.2321	5485.81	2210.89	4072.94	770	4	2008	3	1	346	2	0
262616619	23516465	24313021	33888	132.05	125.55	3.42	3.25	3.00652	0.149157	0.00223397	7.01443	66.7679	32.59	8915.95	3117.41	6162.03	846	7	2008	1	1	370	2	40
266655818	24873420	178475597	32256	290.65	306	3.08	3.24	2.88766	0.213573	0.0024884	7.27672	85.8273	37.5243	10333.7	3471.72	7060.48	776	4	2008	3	1	677	2	0
268087032	120420223	27946583	4224	293.93	298.79	3.18	3.24	2.47444	0.309407	0.00251531	7.83727	123.01	38.6283	10757.8	3292.67	7107.35	747	3	2008	3	1	593	2	0
266566172	24003274	178458649	3520	331.79	284.58	3.78	3.24	3.34469	0.0733405	0.00125258	7.17265	58.5517	35.5108	10118.7	3477.59	6865.31	768	4	2008	2	1	348	2	36
266016254	133819847	24293620	36352	208.84	273.94	2.47	3.24	3.32039	0.00469434	0.000460312	7.71968	10.1982	27.8434	8047.83	2750.21	5393.57	735	3	2008	1	1	382	2	42
1340335256	23456478	178449729	6336	281.14	271.62	3.35	3.24	2.8233	0.233007	0.00338969	7.01213	68.7397	35.7298	9302.44	3337.21	6577.87	747	3	2008	4	1	367	1	45
267159129	23438415	23942172	6016	282.34	267.95	3.42	3.24	3.09665	0.0878439	0.000668662	7.95239	131.373	31.1032	9239.76	2950	6052.49	758	4	2008	3	1	367	1	40
268670177	26162360	178449729	4320	286.52	260.3	3.57	3.24	2.99069	0.102019	0.00105563	7.55282	96.6434	28.6456	8378.05	2740.36	5566.37	789	5	2008	2	1	389	1	40
268093499	120420223	24572593	4224	246.42	258.23	3.09	3.24	3.49794	0.0719524	0.00286999	6.27461	25.0706	38.776	9303.59	3716.74	6797.51	733	3	2008	3	1	NA	2	0
1340329458	23476771	178472029	6336	216.1	252.36	2.77	3.24	2.37941	0.333883	0.00502036	7.06192	66.5058	31.4038	7590.66	2866.25	5563.22	740	3	2008	3	1	346	1	45
266016477	24998969	24293620	36352	244.47	252.21	3.14	3.24	2.55972	0.270152	0.00340616	7.21722	79.3127	32.1705	8492.41	2944.63	5933.6	715	2	2008	1	1	417	1	38
267298950	26165705	24007288	33888	328.9	249.44	4.28	3.24	3.38209	0.0567684	0.0028596	6.18957	19.8518	32.9491	7740.31	3134.54	5682.36	832	6	2008	4	2	NA	1	46
265192269	115962007	24572593	32256	289.68	249.03	3.76	3.24	2.51558	0.298955	0.00452454	7.01207	66.0741	32.1201	7921.37	2957.26	5752.45	769	4	2008	2	1	324	1	0
267385474	23438415	24007288	6016	269.18	248.58	3.51	3.24	2.9497	0.129761	0.00147247	7.36696	88.1245	29.9973	8610.23	2852.07	5778.56	719	2	2008	3	1	376	1	37
263938563	24945226	24302986	32256	265.67	248.39	3.46	3.24	2.33069	0.255221	0.00209182	7.74436	122.009	27.1552	7670.87	2376.63	5062.9	756	4	2008	2	1	357	2	0
266738997	23190216	115970258	33888	245.08	247.98	3.21	3.24	3.07855	0.111208	0.00167323	7.10395	66.4632	31.0017	8706.31	2997.74	5942.33	846	7	2008	4	1	348	2	43
265764041	115961561	28532404	3520	269.67	246.35	3.55	3.24	2.5714	0.269971	0.00328939	7.26049	82.0734	32.8303	8733.59	2995.93	6070.4	990	8	2008	4	1	507	1	47
262693777	24416716	24313021	33664	255.63	245.07	3.38	3.24	2.597	0.321043	0.00440053	7.16802	72.9555	38.5972	9698.93	3509.66	6957.58	732	3	2008	1	2	321	1	50
267995156	118191338	0	33888	277.95	244.86	3.68	3.24	1.43419	0.558713	0.00588059	8.0057	95.0097	30.5646	7531.26	2509.37	5336.16	660	1	2008	4	1	348	1	38
265764041	115961561	28532404	3520	243.57	241.01	3.27	3.24	2.5714	0.269971	0.00328939	7.26049	82.0734	32.8303	8733.59	2995.93	6070.4	990	8	2008	4	1	507	1	47
265254486	23190216	178479611	33888	191.5	240.89	2.58	3.24	2.43263	0.356533	0.00499381	7.18903	71.3951	36.52	8932.98	3297.63	6494.23	878	7	2008	4	1	394	2	45
275210990	23259123	24945226	39488	243.56	240.26	3.29	3.24	1.83563	0.491803	0.00550949	7.75929	89.2647	34.9112	8642.17	2956.76	6154.22	1005	8	2008	2	1	363	1	0
267305417	26165705	178479611	33888	259.57	225.24	3.73	3.24	3.34898	0.0112111	0.000809209	7.19927	13.8544	28.9983	8106.75	2847.44	5514.11	824	6	2008	4	2	546	1	44
265786564	24898173	23942172	4224	201.66	224.48	2.91	3.24	3.17312	0.0493573	0.000902308	7.35658	54.7012	27.696	8021.84	2731.39	5399.6	716	2	2008	1	1	NA	2	42
1340337932	178445269	178480503	6336	213.49	223.74	3.09	3.24	3.00932	0.117485	0.00209719	6.89171	56.0203	28.9277	7861.45	2800.78	5461.63	758	4	2008	4	2	450	1	40
268100412	23476771	23942172	6016	211.5	223.62	3.06	3.24	2.15306	0.307785	0.00407605	7.19625	75.5107	23.9561	6125.14	2179.42	4352.26	745	3	2008	4	1	425	2	32
266737436	23012708	115970258	33888	213.99	218.24	3.18	3.24	1.85415	0.477145	0.00565769	7.64384	84.3356	32.886	8038.12	2823.44	5785.33	816	6	2008	4	1	347	2	30
269255998	28104467	115963568	4224	283.8	216.51	4.25	3.24	1.29563	0.665512	0.00817442	8.00569	81.414	35.0955	7826.76	2899.8	5881.63	751	4	2008	4	1	347	2	42
268300220	23456478	24007288	6016	261.72	214.77	3.95	3.24	2.44657	0.257103	0.00264364	7.46166	97.2532	28.9714	7986.58	2608.46	5411.4	721	3	2008	4	1	357	2	38
264150859	111504460	23942172	6016	269.4	211.73	4.12	3.24	2.77609	0.197906	0.00306898	6.93158	64.4861	30.0465	7883.08	2840.31	5562.36	900	7	2008	2	1	349	2	42
268073652	24898173	24007288	36352	184.81	209.14	2.87	3.24	2.54682	0.232164	0.00285174	7.22027	81.4114	28.1082	7602.64	2596.3	5248.44	747	3	2008	3	1	361	1	41
268113569	25614003	28023964	35232	227.96	208.23	3.55	3.24	3.15011	0.0999184	0.00272652	6.49472	36.6468	30.2661	7622.96	2927.33	5482.23	770	4	2008	4	2	454	1	52
269703113	23456478	24572593	3520	252.36	207.62	3.94	3.24	2.05241	0.390856	0.00450767	7.51337	86.709	30.1376	7700.61	2637.84	5425.39	697	2	2008	4	1	311	1	47
266418100	115961784	23942172	6016	248.15	207.34	3.88	3.24	1.28341	0.561269	0.00523679	8.19986	107.178	28.383	7221.04	2261.75	4972.08	725	3	2008	2	1	372	2	45
266832880	26162360	23942172	6016	225.65	204.6	3.57	3.24	2.9117	0.084068	0.000608486	8.02702	138.159	25.5837	7613.16	2425.52	4979	747	3	2008	2	1	399	1	37
266832657	23353675	23942172	6016	275.28	203.64	4.38	3.24	2.83476	0.137196	0.00185846	7.15069	73.8222	26.782	7502.66	2561.26	5116.42	762	4	2008	2	1	375	2	36
267387481	23438415	23942172	6016	202.45	202.95	3.23	3.24	2.16339	0.390603	0.00543321	7.25231	71.8918	31.2706	7524.5	2798.86	5509.96	758	4	2008	3	1	262	2	36
266843138	24898173	134096367	35232	228.45	202.58	3.65	3.24	3.01898	0.170162	0.00171264	7.4536	99.3564	37.7637	10779.6	3507.58	7209.03	813	6	2008	3	2	576	2	44
1740929780	111505798	134093468	6432	269.58	202.49	4.31	3.24	1.70762	0.525311	0.0071845	7.52868	73.1173	31.093	7022.76	2694.18	5287.9	742	3	2008	2	1	326	2	40
262618403	23516465	178447945	33888	252.87	199.34	4.11	3.24	2.8197	0.118337	0.00231764	6.78518	51.0594	23.731	6324.23	2298.09	4437.11	862	7	2008	1	1	493	2	39
1340334364	25231558	178484963	6336	226.68	198.61	3.69	3.24	2.02594	0.332316	0.00324456	7.6352	102.422	25.329	6854.01	2203.75	4651.98	757	4	2008	4	2	381	1	47
268300666	23456478	24007288	6016	209.24	191.18	3.55	3.24	1.52833	0.51662	0.00470587	8.12748	109.782	31.1573	8070.28	2504.98	5505.01	739	3	2008	4	1	394	2	30
263402248	23516465	24007288	33888	189.67	186.96	3.29	3.24	3.32674	0.0129561	0.000303655	8.20456	42.6672	28.8588	8621.82	2874.74	5713	809	5	2008	1	1	411	1	0
266380859	133821631	23035231	36800	226.05	182.87	4	3.24	1.38476	0.492018	0.00475035	7.9816	103.575	23.9471	6170.08	1967.94	4251.4	738	3	2008	2	1	381	2	48
267303187	26165705	178452851	33888	234.64	182.37	4.17	3.24	2.56971	0.309544	0.00364616	7.35189	84.8959	37.9012	9975.52	3406.25	6951.21	784	5	2008	4	1	647	2	40
267913538	178445492	178468684	32256	196.97	178.28	3.58	3.24	2.65458	0.269761	0.00742771	6.22505	36.3183	28.6138	5464.85	2621.46	4433.63	729	3	2008	4	1	314	1	0
265252479	23438415	23942172	33888	198.96	174.96	3.68	3.24	2.74791	0.24192	0.00455374	6.69619	53.1255	32.0423	7635.8	3009.51	5652.42	900	7	2008	4	1	349	1	44
1340330573	23275848	134093245	6336	176.51	169.66	3.37	3.24	2.12116	0.453853	0.00785608	7.04605	57.7709	33.3934	6980.01	2990.55	5481.42	764	4	2008	4	1	343	2	39
267683179	23497733	28002110	3520	194.19	162.5	3.87	3.24	3.06473	0.0576313	0.00235101	6.40175	24.5135	24.3242	6067.49	2347.9	4357.18	806	5	2008	4	1	NA	1	37
678760933	133820070	178470691	4960	155.46	153.18	3.29	3.24	2.2134	0.358806	0.00444768	7.35844	80.6725	30.8732	7841.44	2751.92	5567.96	705	2	2008	4	1	523	1	45
266655818	24873420	178475597	32256	341.28	290.38	3.8	3.23	2.88766	0.213573	0.0024884	7.27672	85.8273	37.5243	10333.7	3471.72	7060.48	776	4	2008	3	1	677	2	0
263932765	23311082	24302986	32256	328.38	290.24	3.66	3.23	3.36938	0.0700963	0.00123968	7.16205	56.5438	35.95	10234.2	3524.72	6947.99	766	4	2008	2	1	396	1	0
265781881	24898173	24007288	4224	305.42	288.49	3.42	3.23	3.04982	0.167063	0.00354944	6.58336	47.0674	33.995	8388.65	3249.22	6106.68	730	3	2008	1	1	551	2	0
267157122	23438415	23942172	6016	305.8	287.32	3.44	3.23	3.46327	0.0140487	0.00048907	7.7301	28.7254	32.9961	9659.92	3277.57	6458.94	754	4	2008	3	1	405	1	40
263399795	178445269	23356574	33888	258.22	280.71	2.97	3.23	3.24824	0.0789561	0.00125433	7.20867	62.9466	32.9945	9432.16	3223.33	6386.17	727	3	2008	1	1	563	1	43
266846929	24499449	134092353	32736	336.38	276.08	3.94	3.23	2.92255	0.145065	0.00132733	7.58558	109.291	31.7667	9213.06	2960.45	6102.38	880	7	2008	4	2	583	1	0
265742856	133820070	178449729	3520	277.62	275.01	3.26	3.23	1.27937	0.518392	0.00319926	8.72292	162.035	29.918	8052.98	2145.44	5104.03	777	4	2008	1	1	440	2	44
267220231	28042473	178475597	32256	295.77	264.7	3.61	3.23	2.45471	0.274767	0.00260348	7.58602	105.538	31.8202	8813.34	2817.25	5922.13	788	5	2008	4	1	411	1	0
266425013	23311082	23942172	6016	241.6	256.75	3.04	3.23	2.72641	0.241208	0.00295961	7.22718	81.4998	34.6973	9345.41	3195.81	6463.06	753	4	2008	2	1	406	1	48
267699012	23765556	23942172	6016	265.7	256.71	3.34	3.23	3.29053	0.0218494	0.000314226	8.24162	69.534	28.8285	8658.23	2862.32	5719.42	738	3	2008	3	1	447	2	38
267382129	23438415	24007288	4224	250.34	253.46	3.19	3.23	2.29697	0.320634	0.0025504	7.88617	125.719	33.9979	9456.53	2872.06	6232.82	789	5	2008	3	1	334	1	0
268380277	178445492	134092799	32736	265.29	238.36	3.59	3.23	2.90699	0.137501	0.00117881	7.67045	116.644	30.6881	8951.69	2856.16	5902.16	724	3	2008	4	1	346	1	44
268671961	24873420	134092353	4320	245.58	238.15	3.33	3.23	2.6212	0.224419	0.00221133	7.48629	101.486	30.9875	8691.1	2811.39	5836.58	758	4	2008	2	1	NA	2	0
266204912	118190892	134093468	4224	187.27	235.79	2.56	3.23	2.43158	0.275541	0.0025673	7.60848	107.327	31.3256	8691.7	2766.34	5828.55	691	2	2008	1	1	344	2	37
267019308	23757528	28002110	3520	275.1	232.54	3.82	3.23	2.82587	0.221325	0.00350247	6.90573	63.1913	33.8587	8687.94	3184.03	6198.22	783	5	2008	3	1	338	1	45
267698566	23456478	23942172	6016	227.01	224.82	3.26	3.23	2.65006	0.191479	0.00161126	7.66209	118.838	29.1782	8380.72	2640.84	5531.39	756	4	2008	3	1	326	2	42
266016254	133819847	24293620	36352	193.56	214.38	2.92	3.23	3.32039	0.00469434	0.000460312	7.71968	10.1982	27.8434	8047.83	2750.21	5393.57	735	3	2008	1	1	382	2	42
267135045	26165036	24007288	36352	192.68	212.61	2.93	3.23	2.88332	0.11791	0.00134379	7.39192	87.7448	26.9231	7766.79	2571.48	5203.02	802	5	2008	3	1	454	1	41
266738105	23190216	115970258	33888	264.55	207.83	4.11	3.23	0.397876	0.863911	0.00906122	8.76737	95.3415	32.1756	7199.28	2442.08	5302.69	794	5	2008	4	1	NA	2	41
1340333472	23392254	23835132	6336	229.81	202.54	3.67	3.23	2.91095	0.0889442	0.00130545	7.2319	68.1328	24.4708	7002.65	2380.27	4734.86	802	5	2008	4	1	473	1	40
267233388	27749005	28002779	32256	180.36	201.2	2.89	3.23	1.28514	0.522698	0.00377529	8.49556	138.452	28.2085	7537.32	2122.02	4909.89	836	6	2008	4	1	348	1	0
265747985	118190669	24572370	3520	212.47	196.09	3.5	3.23	2.314	0.345163	0.00527246	7.05572	65.4651	30.3302	7235.62	2763.74	5337.93	755	4	2008	1	2	345	1	0
266204466	24305662	134093468	4224	202.21	191.87	3.4	3.23	2.99764	0.14857	0.00317376	6.60754	46.8122	30.5845	7701.35	2936.95	5552.44	688	1	2008	1	1	385	2	38
1740862657	118190892	23765556	6432	235.5	191.69	3.97	3.23	2.34791	0.28208	0.00362805	7.20409	77.7498	26.9469	7037.06	2462.44	4945.52	788	5	2008	1	1	372	1	38
1340328120	24959721	134093245	6336	192.75	188.06	3.31	3.23	2.21223	0.259848	0.00324023	7.22159	80.1944	22.0139	5855.61	2019.09	4075.21	716	2	2008	3	1	335	2	20
1340338155	23456478	23835132	6336	202.94	179.66	3.65	3.23	3.07456	0.136246	0.00325928	6.50643	41.8026	31.4035	7763.11	3018.02	5640.88	747	3	2008	4	1	521	1	40
275210990	23259123	24945226	39488	181.27	179.25	3.27	3.23	1.83563	0.491803	0.00550949	7.75929	89.2647	34.9112	8642.17	2956.76	6154.22	1005	8	2008	2	1	363	1	0
1340327228	23392254	134093245	6336	162.08	165.6	3.16	3.23	1.86067	0.400425	0.00649844	7.05281	61.6187	22.4296	5027.85	2025.82	3822.76	792	5	2008	4	1	483	1	37
265782327	111504460	23942172	4224	328.26	340.13	3.1	3.22	1.32027	0.606806	0.00560325	8.33034	108.295	35.0323	8821.13	2743.22	6084.35	737	3	2008	1	1	335	1	0
267446353	23595407	24572370	3520	368.04	324.46	3.65	3.22	2.31224	0.36304	0.00420343	7.45835	86.3674	35.4403	9152.17	3128.66	6421.2	816	6	2008	4	1	326	1	37
266208480	118190669	134092130	4224	410.21	316.93	4.17	3.22	3.33602	0.067204	0.000818355	7.58592	82.1209	35.3419	10402	3446.71	6923.16	827	6	2008	3	1	351	2	0
452143204	24313021	178470245	832	330.2	315.82	3.37	3.22	2.87719	0.162743	0.00196146	7.24862	82.9703	30.9857	8697.77	2922.29	5904.32	764	4	2008	2	1	NA	2	41
267159129	23438415	23942172	6016	265.55	289.01	2.96	3.22	3.09665	0.0878439	0.000668662	7.95239	131.373	31.1032	9239.76	2950	6052.49	758	4	2008	3	1	367	1	40
452153016	133819847	178452851	832	250.59	285.13	2.83	3.22	2.71865	0.219966	0.00245936	7.32938	89.4402	32.6916	9034.64	3007.59	6150.15	743	3	2008	2	1	628	2	38
263813460	0	24007288	4224	282.48	282.97	3.21	3.22	2.40128	0.324762	0.00430463	7.21739	75.445	32.4792	8228.06	2941.84	5871.4	842	7	2008	1	1	303	1	0
267224691	24406681	178475151	32256	341.22	275.47	3.99	3.22	3.37536	0.10503	0.00214281	6.79112	49.0153	39.6118	10624.1	3848.88	7430.29	770	4	2008	3	1	679	1	0
267153777	133820070	23942172	6016	265.18	273.73	3.12	3.22	2.95004	0.119206	0.0014734	7.29743	80.9056	28.6324	8192	2743.55	5520.4	757	4	2008	3	1	408	2	36
266208480	118190669	134092130	4224	276.25	271.42	3.28	3.22	3.33602	0.067204	0.000818355	7.58592	82.1209	35.3419	10402	3446.71	6923.16	827	6	2008	3	1	351	2	0
263417858	26162360	115963568	33888	292.62	267.53	3.52	3.22	2.8841	0.159584	0.0025181	6.93924	63.3749	29.5665	7947.46	2824.75	5544.42	780	4	2008	2	1	449	2	40
267306086	26165705	178479611	33888	297.34	264.95	3.62	3.22	1.74155	0.533846	0.00630973	7.76995	84.6068	35.7633	8549.75	3024.92	6211.3	762	4	2008	4	1	358	1	43
268658581	24945226	134093468	4320	297.54	264.69	3.62	3.22	2.81085	0.218279	0.00507983	6.43553	42.9697	30.3684	6798.34	2857.22	5172.21	738	3	2008	1	1	349	2	34
677990022	23621721	23595407	4960	294.12	263.27	3.59	3.22	2.78122	0.211455	0.00212084	7.45765	99.7034	34.5679	9721.38	3157.85	6531.02	803	5	2008	4	1	581	1	42
267119435	23012708	134051767	4224	230.55	260.34	2.85	3.22	2.49779	0.261119	0.00169962	8.0426	153.634	34.8583	9918.31	2934.47	6402.87	757	4	2008	3	1	348	1	47
266945718	24873420	24572370	6016	263.13	250.41	3.38	3.22	2.67921	0.241704	0.00442791	6.72982	54.5866	30.0923	7245.66	2825.96	5337.12	743	3	2008	2	1	444	2	40
266946387	111504906	23942172	6016	265.72	249.28	3.43	3.22	2.35986	0.266413	0.00187005	7.95534	142.463	30.4052	8628.56	2583.97	5607.91	737	3	2008	2	1	431	2	39
266950624	0	134099043	4224	236.26	243.71	3.12	3.22	2.77825	0.203025	0.00209317	7.42155	96.9941	33.2481	9350.56	3055.08	6293.1	709	2	2008	2	1	330	2	0
1340323214	23621721	25690269	6336	229.1	243.62	3.03	3.22	2.64662	0.232467	0.0029462	7.18188	78.9041	30.865	8295.95	2857.62	5751.42	724	3	2008	3	1	358	2	48
266835779	25308047	24007288	6016	249.06	243.42	3.3	3.22	1.97528	0.342677	0.00279644	7.89414	122.54	26.5848	7335.81	2233.92	4854.98	737	3	2008	2	1	342	2	38
268087924	23621721	178447722	4224	249.11	238.87	3.36	3.22	1.8172	0.529706	0.0063918	7.72921	82.8727	37.6136	8937.51	3196.16	6522.08	711	2	2008	3	1	464	1	38
266220968	24898173	134091684	35232	231.89	233	3.21	3.22	3.42768	0.0204833	0.000694871	7.42073	29.4778	32.3464	9317.16	3204.48	6278.4	787	5	2008	2	1	416	1	48
268702735	22322300	178485632	4320	268.45	232.93	3.71	3.22	2.80481	0.252901	0.00390317	6.94855	64.7937	36.8483	9313.39	3434.43	6688.83	765	4	2008	4	1	564	2	35
265759804	24998969	28532404	3520	253.19	230.42	3.54	3.22	2.70026	0.211255	0.00243005	7.29156	86.9342	30.9475	8548.45	2862.45	5829.52	970	8	2008	4	1	402	2	42
266023613	25189857	26303073	36352	181.87	230.22	2.54	3.22	3.25976	0.0539766	0.00166283	6.74465	32.4607	29.7737	7993.64	2914.75	5571.83	747	3	2008	1	1	426	2	39
265749546	24998969	133819847	3520	234.04	228.51	3.3	3.22	2.82479	0.218419	0.0039378	6.74655	55.4671	32.5733	8051.75	3075.37	5857.04	823	6	2008	2	1	388	2	42
269247078	24998969	24007288	4224	223.84	227.28	3.17	3.22	1.65708	0.55883	0.00707786	7.71743	78.9546	34.4569	7927.97	2931.26	5890.93	781	5	2008	4	1	350	2	44
265585864	118190446	24293620	36352	241.69	225.11	3.46	3.22	2.7819	0.190256	0.00272534	7.02866	69.81	29.9469	8040.69	2827.23	5601.31	725	3	2008	1	1	332	2	40
262615058	23516465	24313021	33888	249.3	224.68	3.57	3.22	2.03623	0.503895	0.00676308	7.51387	74.5067	40.6327	9353.62	3529.02	6975.53	835	6	2008	1	1	474	2	43
266838455	26167489	24293620	35232	294.74	223.14	4.25	3.22	2.54258	0.272981	0.00347707	7.20706	78.5088	31.8384	8372.88	2914.45	5863.02	860	7	2008	3	1	326	2	46
265583188	24499672	24007288	36352	182.34	222.15	2.64	3.22	2.49443	0.248512	0.00288395	7.30204	86.1706	28.599	7758.01	2615.22	5332.73	752	4	2008	1	1	480	2	34
265785895	24873420	24007288	4224	192.88	220.18	2.82	3.22	1.79951	0.535055	0.00787313	7.43627	67.9597	33.8456	7339.13	2950.89	5647.59	710	2	2008	1	1	NA	1	0
266833549	133819847	23942172	6016	237.82	218.04	3.51	3.22	2.21862	0.265339	0.0016678	8.09342	159.095	27.0697	7695.49	2259.42	4951.72	745	3	2008	2	2	NA	1	46
265760250	118190223	134092353	3520	236.12	216.42	3.52	3.22	1.95405	0.425924	0.00508102	7.53207	83.8264	30.3996	7578.4	2647.88	5410.63	763	4	2008	1	1	454	1	47
267378784	0	134096367	35232	252.54	210.6	3.86	3.22	2.85041	0.216518	0.00389248	6.7501	55.6247	33.248	8240.04	3140.39	5986.45	764	4	2008	3	2	346	2	42
266227658	24873420	134096367	35232	260.43	210.51	3.98	3.22	2.96387	0.183967	0.00353997	6.68188	51.9685	33.3378	8336	3175.35	6031.87	835	6	2008	3	1	343	2	37
267576362	26165705	24572370	32736	237.67	206.81	3.7	3.22	2.88163	0.140326	0.00194379	7.11918	72.1917	28.2702	7879.13	2703.43	5388.85	827	6	2008	4	1	400	2	35
265739065	24863608	23497733	3520	246.89	203.52	3.9	3.22	2.74509	0.181949	0.00254007	7.06281	71.6313	28.2286	7658.08	2667.93	5305.21	792	5	2008	1	1	NA	2	0
1340071447	23229018	24007288	6336	216.27	203.13	3.42	3.22	2.46916	0.230628	0.00203336	7.62751	113.422	27.9287	7902.21	2495.68	5248.47	798	5	2008	1	1	343	1	40
266230780	24898173	134099043	35232	213.45	199.93	3.44	3.22	3.18676	0.116731	0.00186124	7.02035	62.717	34.9227	9683.73	3376.11	6655.32	805	5	2008	3	1	349	2	35
266835779	25308047	24007288	6016	243.67	195.71	4.01	3.22	1.97528	0.342677	0.00279644	7.89414	122.54	26.5848	7335.81	2233.92	4854.98	737	3	2008	2	1	342	2	38
1340318085	24873420	134051767	6336	224.91	183.88	3.94	3.22	2.80727	0.184322	0.00370646	6.62945	49.73	28.3047	6975.76	2695.33	5082.35	806	5	2008	3	1	303	1	38
267688531	23392254	28002110	3520	214.68	182.4	3.79	3.22	2.81761	0.16766	0.00333503	6.65949	50.2725	27.2962	6871.1	2610.27	4955.9	749	3	2008	3	1	NA	2	39
263402694	23516465	27946583	33888	219.39	179.65	3.94	3.22	2.90924	0.111236	0.00220621	6.79685	50.4192	25.3832	6799.37	2462.59	4758.45	836	6	2008	2	1	345	2	42
266213832	23353675	134092130	4224	143.66	179.57	2.57	3.22	1.72775	0.654052	0.0131922	7.15895	49.5788	37.5933	6147.64	3235.77	5327.71	765	4	2008	2	1	NA	1	0
264130789	23311082	25615564	3520	167.33	178.85	3.01	3.22	2.80565	0.247658	0.00450119	6.74161	55.0206	34.8319	8367.31	3266.19	6169.85	898	7	2008	2	1	363	2	43
265585418	25066538	24293620	36352	146.23	174.68	2.7	3.22	2.25037	0.377622	0.00460503	7.41244	82.0022	34.3581	8692.11	3040.93	6176.05	730	3	2008	1	1	498	2	40
268105541	23438415	24007288	6016	177.96	163.72	3.5	3.22	0.290096	0.772023	0.00672456	8.86364	114.806	24.046	5888.65	1753.67	4053.07	770	4	2008	4	1	340	1	47
268298659	23456478	24007288	6016	203.92	162.3	4.05	3.22	2.49631	0.158236	0.00164308	7.42566	96.304	21.3449	6103.41	1996.66	4086.21	735	3	2008	4	1	358	2	39
266728962	23190216	178479611	33888	190.85	161.96	3.79	3.22	1.67181	0.514454	0.00514905	7.97957	99.9123	33.9895	8620.52	2795.64	6001.94	825	6	2008	4	1	390	1	42
1340322099	25231335	134051767	6336	211.71	161.09	4.24	3.22	2.29574	0.244298	0.00318052	7.1556	76.8107	22.4664	5967.16	2077.08	4164.03	790	5	2008	3	1	347	2	36
263402471	23516465	26303073	33888	165.24	159.47	3.34	3.22	3.3022	0.0453191	0.00233235	6.33555	19.4307	29.7056	7288.58	2849.91	5252.79	842	7	2008	2	1	383	2	35
267366296	24499449	28024633	3520	171.5	149.55	3.7	3.22	2.00414	0.325148	0.0042853	7.22546	75.8753	21.9022	5556.72	1982.57	3961.41	785	5	2008	3	1	NA	2	39
266231449	26165036	134092353	35232	365.43	313.91	3.74	3.21	3.04061	0.162207	0.00195119	7.25138	83.1324	36.4312	10231.6	3436.08	6943.51	864	7	2008	3	1	368	2	43
1340683582	23392254	134099043	6336	319.41	303.09	3.38	3.21	2.92335	0.246057	0.00420599	6.81748	58.5015	39.5873	9732.49	3709.31	7094.7	745	3	2008	4	1	332	2	40
267898151	24998969	28002779	32256	317.63	288.12	3.54	3.21	2.89021	0.22885	0.00363209	6.90361	63.0077	36.9492	9421.33	3468.5	6742.07	770	4	2008	4	1	349	2	0
267903280	178447722	178475151	32256	284.38	285.27	3.2	3.21	2.43876	0.286942	0.00168021	8.22206	170.777	37.5923	10626.1	3054.62	6785.32	737	3	2008	4	2	545	1	0
262678613	118190669	178445715	33664	276.13	280.58	3.16	3.21	3.1942	0.103548	0.00146866	7.19889	70.5053	34.169	9718.63	3306.32	6586.97	802	5	2008	1	1	534	1	53
269266702	23456478	23942172	6016	271.3	274.44	3.17	3.21	2.26298	0.380305	0.00429911	7.52176	88.4614	36.1405	9323.28	3163.91	6531.53	747	3	2008	4	1	333	1	41
262625985	178447053	27946583	33888	280.89	273.03	3.3	3.21	2.30202	0.323739	0.00299536	7.69183	108.08	32.9275	9005.94	2850.05	6059.05	849	7	2008	2	1	426	1	0
268087701	0	24572593	4224	350.54	267.62	4.21	3.21	2.3391	0.314809	0.00437459	7.14197	71.963	29.092	7305.06	2652.51	5245.14	766	4	2008	4	2	437	1	0
269283873	111505798	134093468	32736	303.37	265.81	3.67	3.21	3.18456	0.0887584	0.00122183	7.30274	72.6438	32.336	9314.35	3140.71	6272.46	770	4	2008	4	1	441	1	42
267302741	26165705	178479611	33888	313.99	257.74	3.9	3.21	2.47698	0.288942	0.00331134	7.36038	87.2582	32.4366	8665.58	2924.67	5989.68	794	5	2008	4	1	419	1	40
263889280	24998969	24313021	33664	325.45	252.22	4.14	3.21	3.04988	0.103471	0.00155485	7.13546	66.5474	29.3934	8302.13	2848.46	5650.7	731	3	2008	1	2	574	1	42
262625985	178447053	27946583	33888	286.11	250.16	3.67	3.21	2.30202	0.323739	0.00299536	7.69183	108.08	32.9275	9005.94	2850.05	6059.05	849	7	2008	2	1	426	1	0
268304234	23456478	23942172	6016	235.34	247.86	3.05	3.21	2.43614	0.258664	0.00277849	7.40831	93.0953	28.5073	7802.28	2577.79	5317.47	747	3	2008	4	1	401	2	25
266417877	111504683	23942172	6016	273.84	246.39	3.57	3.21	2.51149	0.225097	0.00246271	7.35853	91.4019	27.1878	7521.48	2491.89	5111.38	864	7	2008	3	1	483	2	38
265754452	25231335	134092353	3520	274.69	246.09	3.59	3.21	3.02786	0.178584	0.00332997	6.72358	53.6293	35.1779	8926.76	3354.71	6413.43	808	5	2008	2	2	383	1	44
263909350	133820070	24313021	32256	260.99	245.94	3.41	3.21	2.31694	0.363684	0.0047714	7.28905	76.2216	34.1013	8493.27	3054.74	6104.45	737	3	2008	1	1	578	2	0
263447740	178448391	23942172	32256	186.08	244.79	2.44	3.21	2.88075	0.189224	0.00224331	7.25403	84.3503	34.1489	9485.84	3189.07	6463.33	791	5	2008	1	1	NA	1	0
267700573	118190223	23942172	6016	254.87	243.43	3.36	3.21	3.22564	0.0640972	0.000664325	7.78572	96.4847	31.64	9396.4	3075.72	6212.67	749	3	2008	3	1	430	1	0
267699012	23765556	23942172	6016	254.68	239.99	3.4	3.21	3.29053	0.0218494	0.000314226	8.24162	69.534	28.8285	8658.23	2862.32	5719.42	738	3	2008	3	1	447	2	38
269255552	25615564	24007288	4224	289.21	234.89	3.95	3.21	1.67073	0.482959	0.00333587	8.45734	144.777	36.2554	9798.87	2742.53	6333.69	754	4	2008	4	1	538	1	35
266196661	25334584	24572593	3520	236.29	232.65	3.26	3.21	2.50784	0.280921	0.00387567	7.113	72.4833	30.8828	7922.84	2838.94	5630.94	849	7	2008	3	1	349	2	33
265238653	23353675	178449060	33888	232.76	230.29	3.25	3.21	2.37574	0.3499	0.00433741	7.3441	80.6704	35.2346	8986.65	3148.32	6369.37	793	5	2008	2	1	359	2	0
265241775	23353675	178449060	33888	269.82	229.84	3.76	3.21	2.98216	0.123104	0.00183053	7.07909	67.2506	29.2867	8169.22	2821.41	5592.92	754	4	2008	2	1	396	1	0
266676780	23621721	178475597	32256	237.52	228.77	3.33	3.21	0.100728	1.11597	0.0200815	8.26911	55.572	32.0841	4467.09	2571.33	4083.26	751	4	2008	3	1	334	1	0
263418750	23456478	178452851	33888	240.71	227.39	3.4	3.21	2.15332	0.347712	0.00306468	7.8003	113.458	31.525	8614.68	2680.84	5765.73	819	6	2008	3	1	328	1	36
267887001	23621721	178475597	32256	212.22	227.08	3	3.21	3.29396	0.0705433	0.000766268	7.68005	92.0608	34.5514	10213.1	3354.53	6770.45	768	4	2008	4	1	327	2	0
265786118	111504460	0	4224	214.84	224.85	3.07	3.21	2.61264	0.193263	0.00162514	7.66333	118.921	28.3005	8124.66	2559.02	5362.48	718	2	2008	1	1	445	1	0
268088370	0	24007288	4224	269.76	223.86	3.87	3.21	2.11624	0.413588	0.00526443	7.41679	78.5628	33.3651	8189.61	2940.97	5914.41	741	3	2008	3	1	315	2	0
265237984	23353675	178452851	33888	239.71	222.92	3.45	3.21	2.37395	0.259766	0.00238631	7.60648	108.857	28.0083	7822.84	2484.63	5229.99	796	5	2008	2	1	357	2	0
268686679	24998969	178449729	4320	225.31	220.94	3.28	3.21	0.901955	0.643625	0.00520406	8.6427	123.677	28.7635	7378.21	2134.61	4939.5	763	4	2008	3	1	431	2	40
265739511	115961784	178447499	3520	229.91	219.44	3.36	3.21	2.62477	0.294231	0.00489031	6.88596	60.1662	34.3305	8213.6	3178	6062.43	796	5	2008	1	1	382	1	0
266418769	115961784	24007288	6016	265.49	213.13	4	3.21	2.39974	0.294064	0.0034478	7.33737	85.2905	30.3594	8053.91	2739.83	5591.7	735	3	2008	2	1	347	1	42
267235618	23456478	25334584	39488	195.82	212.48	2.95	3.21	2.49003	0.287226	0.00312014	7.42713	92.0553	33.1735	8960.2	2974.6	6142.64	725	3	2008	3	2	459	1	0
268293307	178451513	24007288	4224	238.61	210.69	3.63	3.21	2.71508	0.222954	0.00356987	6.89162	62.4544	30.3839	7761.27	2857.3	5550.21	715	2	2008	4	1	391	2	0
267299173	23476771	178475597	33888	226.91	209.71	3.47	3.21	1.70191	0.539576	0.00695564	7.64893	77.5739	33.4534	7705.13	2866.17	5729.97	794	5	2008	4	2	368	1	0
263446402	178447945	23942172	32256	215.92	207.49	3.34	3.21	1.97994	0.400714	0.00262096	8.32614	152.888	36.4047	10033.6	2831.73	6444.46	844	7	2008	1	1	406	2	0
266825521	23311082	134093468	4224	179.44	206.04	2.79	3.21	3.20342	0.062646	0.002059	6.57304	30.4255	28.6378	7432.8	2787.31	5259.19	708	2	2008	2	1	528	1	0
268095729	0	24007288	4224	201.04	201.52	3.2	3.21	2.07897	0.381232	0.00447598	7.47112	85.1727	29.7312	7590.58	2615.86	5357.26	755	4	2008	4	1	330	1	0
267697005	133820070	23942172	6016	217.97	199.8	3.5	3.21	0.393778	0.683546	0.00409674	9.2554	166.851	24.7298	6453.69	1605.68	4038.6	761	4	2008	3	1	447	2	40
263457329	178447945	24873420	32256	172.36	198.91	2.78	3.21	1.7946	0.418376	0.00285396	8.31034	146.595	31.911	8750.74	2485.34	5650.75	769	4	2008	1	1	358	1	0
262617957	23516465	178447945	33888	205.96	191.92	3.45	3.21	3.01735	0.171903	0.00393107	6.49099	43.7293	32.947	7879.86	3139.94	5817.64	816	6	2008	1	1	372	1	0
267308093	23476771	24007288	33888	226.74	185.84	3.91	3.21	2.39563	0.331473	0.00490371	7.08046	67.5964	31.8436	7754.05	2904.92	5660.56	806	5	2008	4	1	342	2	43
266821953	111504683	134093468	4224	335.05	338.37	3.17	3.2	2.98055	0.205754	0.00178556	7.63004	115.232	42.5849	12155.4	3841.21	8049.39	714	2	2008	2	1	420	2	0
266019822	133819847	26303073	36352	207.84	310.43	2.14	3.2	1.59998	0.445352	0.00249436	8.66304	178.543	31.935	8708.4	2318.06	5465.66	766	4	2008	1	1	477	1	38
266167448	133820070	134093468	3520	333.27	294.22	3.62	3.2	2.89066	0.192944	0.00168854	7.61562	114.267	37.0394	10608.1	3363.73	7024.78	771	4	2008	2	1	451	1	43
269274284	23765556	178477827	6016	252.23	287.02	2.82	3.2	3.13108	0.135414	0.00321806	6.51611	42.0793	33.1837	8229.86	3190.46	5971.31	730	3	2008	4	1	522	2	38
263410276	25334584	26303073	33888	343.05	282.74	3.88	3.2	3.30866	0.0574714	0.00174371	6.71679	32.9593	31.5657	8433.15	3087.45	5892.65	826	6	2008	2	1	660	1	0
266211602	23353675	134093468	4224	220.04	281.82	2.5	3.2	1.67978	0.503812	0.00393599	8.3275	128.001	37.3556	9947.16	2898.75	6573.47	757	4	2008	2	1	376	2	0
266951739	115962007	134093468	4224	332.48	280.34	3.8	3.2	2.68192	0.192077	0.00193062	7.45038	99.4899	29.1778	8262.26	2686.28	5539.24	710	2	2008	2	1	379	1	0
268294645	25615564	27946583	4224	272	274.63	3.17	3.2	2.18476	0.427165	0.00497151	7.56973	85.9227	38.8597	9755.45	3371.29	6930.09	797	5	2008	4	1	374	1	43
267903503	178445715	178475151	32256	342.15	273.79	4	3.2	1.95736	0.369208	0.00350598	7.74052	105.308	27.3172	7337.07	2334.38	4976.88	761	4	2008	4	1	464	1	0
265735497	25231335	113734014	3520	295.46	273.21	3.46	3.2	2.50727	0.286093	0.00407951	7.0758	70.1292	31.0988	7878.99	2861.65	5639.38	767	4	2008	1	1	424	1	49
266640208	24945226	178475597	32256	285.3	261.61	3.49	3.2	3.2377	0.123411	0.0021668	6.89157	56.9554	37.0828	10054.1	3584.17	6992.35	789	5	2008	3	1	408	1	0
268862626	28059867	27998096	3520	319.27	257.47	3.97	3.2	3.25245	0.080298	0.00213958	6.64075	37.5299	31.9203	8376.44	3109.39	5910.44	712	2	2008	4	1	378	2	41
267700573	118190223	23942172	6016	246.52	257.08	3.07	3.2	3.22564	0.0640972	0.000664325	7.78572	96.4847	31.64	9396.4	3075.72	6212.67	749	3	2008	3	1	430	1	0
899351195	25231335	134096367	112000	353.72	256.59	4.4	3.2	3.2138	0.0719755	0.00157054	6.92103	45.8285	30.4816	8416.26	2986.86	5801.54	749	3	2008	3	1	411	2	46
265764487	178445715	134092353	3520	265.46	256.44	3.31	3.2	3.3174	0.132547	0.00405863	6.23683	32.6581	38.3565	8731.73	3645.28	6561.24	765	4	2008	2	1	344	2	38
452415264	115961561	134092130	320	343.79	253.94	4.34	3.2	2.52456	0.171934	0.00130094	7.78711	132.161	24.3457	7063.98	2201.18	4624.14	757	4	2008	2	1	405	2	40
1340319869	23456478	134093245	6336	263.28	253.68	3.32	3.2	3.26551	0.0818691	0.00240936	6.52194	33.9797	32.2105	8228.02	3125.51	5872.97	827	6	2008	3	1	523	2	38
266203574	24498557	28027532	4224	222.29	251.28	2.83	3.2	2.38263	0.284921	0.00232281	7.79302	122.662	32.0732	8989.66	2766.17	5936.06	774	4	2008	2	1	420	2	0
262604577	23516465	27946583	33888	294.38	250.79	3.76	3.2	2.682	0.204205	0.00174215	7.64987	117.214	31.5203	9011.66	2839.86	5958.12	933	8	2008	2	1	434	2	40
262610821	23516465	178447945	33888	270.97	246.89	3.51	3.2	2.93223	0.121829	0.000837738	7.94794	145.426	30.48	8980.32	2813.48	5854.21	896	7	2008	1	1	462	1	0
267209304	24945226	178475597	32256	255.78	245.55	3.33	3.2	1.50864	0.443849	0.00358832	8.12898	123.693	24.6105	6622.77	1975.79	4394.36	784	5	2008	3	1	368	1	0
269250200	24998969	24007288	4224	307.44	242.18	4.07	3.2	2.92692	0.149943	0.00190195	7.20425	78.8368	30.9333	8681.1	2937.78	5904.25	724	3	2008	4	1	NA	2	0
267682733	23497733	178447722	3520	269.11	240.74	3.58	3.2	3.25781	0.0818581	0.00182611	6.82173	44.8265	32.6956	8874.32	3194.42	6168.52	733	3	2008	3	1	537	1	41
266844922	24873420	134092353	35232	245.15	240.18	3.27	3.2	2.91032	0.143091	0.00171447	7.27995	83.461	29.9738	8501.46	2844.66	5744.55	800	5	2008	3	1	457	1	55
268302673	23476771	23942172	6016	242.38	234.47	3.3	3.2	2.52276	0.233171	0.00268588	7.30006	86.8135	27.9498	7643.72	2566.82	5234.3	757	4	2008	4	1	397	2	40
267708155	24945226	23942172	35232	273.5	228.4	3.83	3.2	3.34424	0.0568469	0.00234753	6.39857	24.2156	32.0906	7999.06	3096.77	5745.02	787	5	2008	4	1	467	1	43
266737882	23476771	178479611	33888	247.14	224.63	3.52	3.2	1.70825	0.557074	0.00699239	7.72766	79.6687	36.2334	8375.34	3079.15	6206.37	849	7	2008	4	2	319	2	44
267978877	24873420	0	33888	256.35	224.02	3.66	3.2	1.99363	0.442784	0.00532118	7.5545	83.2116	33.4003	8246.82	2899.38	5915.95	705	2	2008	4	1	333	2	37
275218572	23476771	24945226	32256	243.68	223.46	3.49	3.2	2.24908	0.284654	0.0035761	7.23707	79.5989	24.788	6501.94	2258.75	4554.93	795	5	2008	3	1	409	2	0
267153777	133820070	23942172	6016	251.7	220.88	3.64	3.2	2.95004	0.119206	0.0014734	7.29743	80.9056	28.6324	8192	2743.55	5520.4	757	4	2008	3	1	408	2	36
265255378	23190216	28137248	33888	242.79	220.56	3.52	3.2	2.95139	0.139992	0.00227069	6.93989	61.6515	29.6178	8038.74	2846.39	5583.88	920	8	2008	4	1	394	1	44
267388150	23621721	27946583	6016	240.43	218.43	3.52	3.2	2.6704	0.188133	0.00214595	7.30009	87.6686	27.7682	7759.19	2586.9	5264.37	829	6	2008	4	2	NA	1	44
269256667	25615564	24007288	4224	214.95	216.62	3.18	3.2	3.20521	0.0791049	0.00175165	6.84929	45.1602	30.8	8402.38	3011.74	5826.12	749	3	2008	4	1	392	1	0
267374101	25086162	24293620	35232	239.92	215.75	3.56	3.2	2.83812	0.260385	0.00366919	7.06797	70.9653	39.9465	10312.1	3697.37	7313.59	740	3	2008	3	1	322	2	44
268857497	178448391	178480503	3520	265.32	215.7	3.94	3.2	2.44435	0.315109	0.00466259	7.05975	67.5825	31.7187	7801.92	2904.94	5668.84	774	4	2008	4	1	NA	2	39
262663226	22990631	24313021	33664	216.93	212.32	3.27	3.2	3.23049	0.0839524	0.00145076	7.08435	57.8678	32.6953	9213.72	3192.94	6286.2	865	7	2008	1	2	450	1	54
1340306043	23229018	24007288	6336	246.76	205.39	3.85	3.2	3.15911	0.138705	0.00275371	6.71244	50.3702	35.3057	9173.57	3401.02	6516.17	714	2	2008	1	1	333	2	40
265252479	23438415	23942172	33888	234.42	201.86	3.72	3.2	2.74791	0.24192	0.00455374	6.69619	53.1255	32.0423	7635.8	3009.51	5652.42	900	7	2008	4	1	349	1	44
263461343	178444600	134097928	32256	190.94	200.91	3.04	3.2	2.75969	0.249853	0.00616243	6.36086	40.5446	31.028	6484.81	2885.83	5080.25	760	4	2008	1	1	324	1	0
266667860	23621721	178475597	32256	205.26	200.22	3.28	3.2	3.14799	0.110255	0.00281583	6.51997	39.1556	31.2524	7880.33	3020.03	5668.85	738	3	2008	3	1	359	1	0
267225583	23456478	27998096	32256	200.81	199.18	3.23	3.2	2.70184	0.234039	0.00361122	6.93988	64.8088	31.3146	8019.3	2932.41	5723.63	762	4	2008	3	1	350	1	0
267900827	24406681	178475151	32256	213.31	196.91	3.47	3.2	2.10466	0.415738	0.00502959	7.49268	82.6586	33.9297	8458.94	2969.27	6045.61	733	3	2008	4	1	388	2	0
263810338	27800072	24007288	4224	234.5	185.83	4.04	3.2	1.60109	0.572601	0.00850187	7.49733	67.35	31.1585	6588.36	2698.67	5128.65	914	8	2008	1	2	512	2	0
266412302	115962007	23942172	6016	219.67	183.83	3.82	3.2	2.24818	0.372869	0.00598205	7.02771	62.3313	30.4529	6990.83	2765.36	5256.37	736	3	2008	2	1	NA	2	26
265756682	133820070	134093468	3520	143.55	132.44	3.47	3.2	1.50271	0.349665	0.00245789	8.1094	142.263	17.9318	4988.38	1457.6	3237.91	833	6	2008	2	1	405	2	40
1340324998	23621721	178452851	6336	320.76	356.8	2.87	3.19	2.61371	0.281192	0.00315137	7.37956	89.2284	36.4305	9807.4	3284.8	6747.42	785	5	2008	3	1	400	2	42
266366364	133819847	24313021	36800	326.59	325.8	3.2	3.19	2.97686	0.0800397	0.000966533	7.49741	82.8112	25.7986	7546.87	2503.83	5034.99	810	5	2008	2	1	673	1	46
268109109	24511268	134096367	35232	322.15	294.74	3.49	3.19	2.93181	0.206264	0.00317126	6.94039	65.0415	36.1149	9439.16	3405.46	6671.35	761	4	2008	4	1	337	1	51
267239632	24406681	27946583	32256	348.22	290.7	3.82	3.19	3.43045	0.0281699	0.00158941	6.62593	17.7235	32.5658	8498.51	3159.4	5960.95	771	4	2008	4	1	353	2	0
269254883	25615564	24007288	4224	306.44	279.85	3.49	3.19	2.77646	0.237109	0.00255103	7.3871	92.9464	37.1117	10242.1	3381.71	6959.18	750	3	2008	4	1	342	2	33
1340077022	133820070	23942172	6336	300.4	267.93	3.57	3.19	3.3025	0.0727373	0.00292024	6.26059	24.908	31.9325	7627.02	3057.95	5582.81	714	2	2008	1	1	638	1	41
266192424	25334584	178449060	3520	301.02	261.71	3.66	3.19	1.78869	0.450615	0.00377171	8.09476	119.473	32.8977	8798.97	2655.67	5876.02	893	7	2008	3	1	568	2	42
268293307	178451513	24007288	4224	333.18	255.96	4.16	3.19	2.71508	0.222954	0.00356987	6.89162	62.4544	30.3839	7761.27	2857.3	5550.21	715	2	2008	4	1	391	2	0
268648100	24945226	134093468	4320	246.66	254.82	3.08	3.19	2.58652	0.254316	0.00232029	7.60876	109.605	34.0116	9522.78	3021.34	6358.7	826	6	2008	1	1	663	2	37
266834664	23353675	23942172	6016	262.27	249.52	3.35	3.19	3.34911	0.0561235	0.0014703	6.88834	38.1713	33.0293	9078.88	3243.6	6266.07	768	4	2008	3	1	424	2	36
268300889	120420223	24007288	6016	252.8	247.12	3.26	3.19	2.43588	0.289597	0.00302359	7.48135	95.7792	32.0544	8709.63	2858.11	5939.03	725	3	2008	4	1	515	1	38
266831319	23353675	28481114	6016	252.83	246.47	3.28	3.19	3.00181	0.134224	0.00177676	7.183	75.544	31.4395	8850.35	3006.58	6018.48	774	4	2008	3	1	502	2	36
268294422	25615564	27946583	4224	265.72	243.57	3.48	3.19	2.81536	0.224589	0.00332484	6.98791	67.5488	34.3612	8954.83	3219.33	6332.17	718	2	2008	4	1	462	1	0
264269272	24313021	134092353	35232	275.05	240.5	3.64	3.19	2.48718	0.222319	0.00137986	8.04992	161.117	29.8061	8561.28	2551.39	5517.95	871	7	2008	2	1	386	1	46
262619518	23516465	178447945	33888	287.66	240.02	3.83	3.19	3.14746	0.147129	0.00368125	6.42909	39.967	34.5689	8285.22	3306.75	6104.28	814	6	2008	1	1	NA	2	42
1340309165	24873420	24007288	6336	252.74	239.1	3.37	3.19	3.27466	0.0859648	0.00253556	6.49118	33.9036	32.8382	8313.81	3181.41	5958.61	717	2	2008	1	1	348	1	43
269257782	24406681	28002110	4224	244.96	236.1	3.31	3.19	2.97504	0.200462	0.0040079	6.62593	50.0166	35.1229	8526.87	3331.47	6256.97	744	3	2008	4	1	379	2	43
264999151	23516465	134053997	32736	245.03	232.44	3.37	3.19	2.72067	0.186554	0.00195962	7.39817	95.1991	29.49	8329.25	2731.13	5603.65	803	5	2008	1	1	461	2	43
266953746	23621721	134051767	4224	262.26	230.75	3.62	3.19	1.58224	0.525795	0.00511736	8.04875	102.747	32.8538	8361.53	2675.62	5792.47	759	4	2008	3	1	447	1	0
267916883	178445715	178475151	32256	194.71	222.38	2.79	3.19	2.01896	0.432929	0.00512471	7.55681	84.4787	33.3387	8306.26	2895.13	5928.12	748	3	2008	4	1	365	2	0
262612828	23516465	178447945	33888	258.49	220.42	3.74	3.19	2.87077	0.150378	0.00179375	7.27435	83.8345	29.5591	8358.41	2797.68	5654.19	826	6	2008	1	1	360	1	0
267993149	118190000	178479611	33888	269.58	218.68	3.93	3.19	3.48335	0.0631181	0.00430078	5.79289	14.676	36.2262	7303.48	3307.04	5658.42	725	3	2008	4	2	573	2	44
269705566	23456478	28002110	3520	219.88	218.63	3.21	3.19	2.87666	0.210537	0.00384436	6.73197	54.765	33.412	8282.94	3161.01	6017.35	736	3	2008	4	1	379	2	37
269272500	23392254	24007288	6016	237.33	218.48	3.47	3.19	1.81256	0.443636	0.00595672	7.39608	74.4765	26.6078	6310.95	2343.2	4643.46	755	4	2008	4	1	457	2	40
267931601	23456478	178475151	32256	224.99	217.42	3.3	3.19	2.26986	0.381472	0.00489295	7.34937	77.9635	34.8191	8657.92	3097.21	6219.35	707	2	2008	4	1	358	1	0
263450862	23942172	134093245	32256	200.78	216.28	2.96	3.19	1.81002	0.433627	0.00378832	7.99366	114.464	30.9353	8260.88	2538.61	5553.45	858	7	2008	1	1	394	2	0
267888785	178445715	178475151	32256	198.54	208.94	3.03	3.19	3.31468	0.0538918	0.00206237	6.51716	26.131	31.0824	7973.5	3017.18	5660.65	752	4	2008	4	1	349	2	0
263203555	134057342	23275848	3520	212.27	208.29	3.25	3.19	2.64691	0.292765	0.00580055	6.65749	50.472	33.1883	7378.27	3080.13	5639.36	928	8	2008	1	2	NA	1	0
267687416	23621721	28002110	3520	229.17	203.84	3.58	3.19	3.23195	0.0158247	0.00130248	6.74861	12.1496	25.9364	6856.82	2512.99	4767.61	757	4	2008	3	1	588	2	36
263403140	23516465	23356574	33888	243.77	203.18	3.82	3.19	2.18141	0.331784	0.003584	7.49964	92.5736	28.5583	7588.44	2521.81	5233.09	726	3	2008	1	1	633	1	0
266942596	23353675	23942172	6016	227.29	202.91	3.57	3.19	1.95915	0.343407	0.00270289	7.94415	127.052	26.56	7350.39	2215.81	4840.98	832	6	2008	3	1	NA	1	43
267157345	23438415	23942172	6016	201.63	191.1	3.37	3.19	2.45957	0.22424	0.00232276	7.42502	96.5404	26.0521	7263.75	2375.96	4904.76	800	5	2008	3	1	366	2	40
267041831	26165705	134096367	35232	211.27	182.13	3.7	3.19	2.86601	0.211518	0.0028165	7.11435	75.0994	35.4455	9539.04	3313.11	6622.79	784	5	2008	3	2	418	1	47
266178152	27749005	28023964	3520	207.72	180.23	3.67	3.19	3.20733	0.0654546	0.0029279	6.2153	22.3555	28.3677	6700.24	2706.86	4918.21	920	8	2008	3	1	381	2	38
266534060	25189857	23596076	33184	192.15	174.53	3.51	3.19	3.0331	0.0423725	0.00201886	6.46815	20.9883	22.6398	5739.68	2188.26	4083.92	881	7	2008	4	1	338	2	0
1340336148	23392254	134093022	6336	172.47	170.22	3.24	3.19	1.80461	0.457743	0.00912657	6.84638	50.1549	23.0803	4418.24	2066.1	3603.08	755	4	2008	4	1	420	2	39
267892130	28042473	178475597	32256	191.56	148.77	4.11	3.19	2.98445	0.0363403	0.000844437	7.33401	43.0349	21.8635	6302	2163.07	4251.55	748	3	2008	4	1	333	2	0
263913141	24998969	24313021	32256	331.65	345.41	3.06	3.18	2.07229	0.392388	0.00363324	7.82192	107.999	33.6872	9020.61	2841.28	6106.29	736	3	2008	1	1	597	2	0
900477122	111504460	178469353	112000	316.5	300.22	3.35	3.18	2.78284	0.253195	0.00297175	7.29185	85.2006	38.6713	10446.4	3534.76	7198.02	778	4	2008	4	1	421	2	47
268293976	178451513	24572593	4224	335.21	296.37	3.59	3.18	2.79573	0.189173	0.00162592	7.63649	116.348	33.3273	9567.03	3026.32	6324.61	745	3	2008	4	1	402	1	0
1340326559	23456478	134096813	6336	282.97	284.28	3.16	3.18	1.27173	0.633955	0.00868168	7.75563	73.0222	28.7297	6151.53	2434.13	4743.68	831	6	2008	4	2	350	1	43
268094168	0	27946583	4224	255.12	269.33	3.01	3.18	2.69897	0.354509	0.00612511	6.90171	57.878	43.9556	9887.71	4019.37	7513.32	721	3	2008	3	1	420	1	0
900474892	120420223	178469130	112000	301.93	268.74	3.57	3.18	3.09313	0.103754	0.00187589	6.93011	55.3091	30.1363	8279.02	2928.64	5721.42	735	3	2008	3	1	398	1	45
269472085	118190223	26165705	35232	336.88	268.29	4	3.18	2.23814	0.390299	0.00425278	7.59129	91.775	37.0302	9602.4	3214.43	6691.21	738	3	2008	4	1	337	1	38
268299551	120420223	23942172	6016	315.14	267.73	3.75	3.18	2.42415	0.301476	0.0032669	7.44954	92.282	32.6814	8781.71	2915.78	6031.23	780	4	2008	4	1	364	2	38
1340320315	25231335	134093245	6336	261.21	267.61	3.1	3.18	2.68763	0.187034	0.00178787	7.51004	104.613	29.0888	8290.87	2671.39	5529.92	796	5	2008	3	1	409	2	42
267702357	118190223	23942172	6016	276.72	267.1	3.3	3.18	3.31875	0.0388131	0.00122015	6.96917	31.8103	30.3932	8425.07	2991.73	5783.79	744	3	2008	3	1	367	1	38
267222461	23621721	178475597	32256	228.98	264.72	2.75	3.18	2.7961	0.190009	0.00123116	7.97282	154.333	35.2889	10217.8	3101.85	6617.82	801	5	2008	4	1	662	2	0
267893245	23621721	178475597	32256	266.79	261.74	3.24	3.18	3.03436	0.236154	0.00456957	6.66081	51.6797	41.6728	9879.93	3919.49	7331.42	763	4	2008	4	1	363	1	0
1340329681	23476771	134093245	6336	265.77	261.7	3.23	3.18	2.58314	0.311838	0.00413363	7.20015	75.4392	37.3182	9518.55	3391.68	6771.24	786	5	2008	4	1	347	1	42
264276631	25191641	28363370	4224	271.69	254.8	3.4	3.18	2.63071	0.208804	0.0025068	7.23922	83.2952	28.3696	7792.16	2634.97	5337.82	812	6	2008	1	1	554	1	0
269248416	24998969	24007288	4224	243.05	250.76	3.08	3.18	3.41304	0.096269	0.00311016	6.32885	30.953	38.3676	9246.7	3685.39	6767.89	740	3	2008	4	1	342	2	0
266724056	23190216	178479611	33888	288.86	250.75	3.67	3.18	1.17268	0.651862	0.00598676	8.45457	108.884	35.8104	8918.65	2760.1	6168.21	827	6	2008	4	1	361	2	41
267980884	24873420	24007288	33888	250.94	249.39	3.2	3.18	2.18828	0.363435	0.00340999	7.74574	106.579	33.8412	9123.46	2891.99	6173.17	734	3	2008	4	1	396	1	40
266185288	25334584	134093468	3520	275.4	248.28	3.53	3.18	3.33152	0.135506	0.00373726	6.3468	36.258	39.7485	9370.6	3798.38	6945.91	758	4	2008	2	1	453	2	37
265191823	24313021	24302986	32256	218.93	246.83	2.82	3.18	3.41045	0.0309237	0.00105009	7.07098	29.4486	32.5941	9124.55	3213.66	6231.63	728	3	2008	2	1	329	1	0
266743011	26165705	178479611	33888	270.71	246.11	3.5	3.18	2.57514	0.322547	0.00547152	6.88809	58.9501	35.4286	8230.59	3260.83	6160.68	809	5	2008	4	2	321	1	45
269280974	23621721	24007288	6016	263.68	245.85	3.41	3.18	1.90626	0.405295	0.00303548	8.14704	133.519	32.6087	8922.11	2615.27	5841.5	733	3	2008	4	1	315	1	46
262672815	134090346	24313021	33664	243.4	240.83	3.22	3.18	3.06422	0.154095	0.00198117	7.18316	77.7795	35.9108	10036.7	3408.33	6841.65	837	6	2008	1	2	449	1	44
266196884	25189857	28024633	3520	287.71	238.83	3.83	3.18	3.29963	0.0610349	0.00177654	6.71963	34.356	31.6412	8457.06	3094.55	5910.53	806	5	2008	3	1	588	1	42
263418750	23456478	178452851	33888	261.6	238.64	3.48	3.18	2.15332	0.347712	0.00306468	7.8003	113.458	31.525	8614.68	2680.84	5765.73	819	6	2008	3	1	328	1	36
262618626	23516465	178447945	33888	235.04	235.51	3.17	3.18	2.10347	0.353909	0.00357325	7.6283	99.044	29.2526	7812.38	2538.99	5344.09	800	5	2008	1	1	332	2	41
1340335925	23392254	178452851	6336	232.8	230.3	3.21	3.18	1.94619	0.467664	0.00575813	7.56895	81.218	34.2919	8306.44	2968.43	6020.24	731	3	2008	4	1	378	2	42
266189525	133820070	178449060	3520	251.51	229.65	3.49	3.18	2.97655	0.175266	0.00333189	6.70397	52.6024	32.9774	8348.14	3147.71	6004.97	787	5	2008	2	1	368	1	45
266827528	23311082	134099043	4224	238.09	228.35	3.32	3.18	3.0988	0.0896782	0.00139518	7.16434	64.277	29.4433	8366.24	2866.65	5680.15	700	2	2008	2	1	463	1	0
265753783	23311082	134092353	3520	270.04	222.48	3.86	3.18	2.95125	0.123819	0.00267554	6.65706	46.2784	27.1734	7030.85	2625.95	5003.02	832	6	2008	2	2	388	1	47
266831096	23311082	23942172	6016	253.32	220.81	3.65	3.18	3.25724	0.0392362	0.00129284	6.91187	30.3488	28.5572	7854.23	2807.31	5409.89	779	4	2008	3	1	383	1	38
267384136	23456478	134092130	4224	163.99	220.22	2.37	3.18	3.45268	0.00906438	0.000895495	7.08175	10.1222	31.9635	8790.34	3120.57	6009.5	717	2	2008	3	1	321	2	0
267315898	23456478	178475597	33888	233.83	219.93	3.38	3.18	1.73509	0.530237	0.00721787	7.5459	73.4616	32.5622	7352.53	2816.8	5535.46	741	3	2008	4	2	388	1	0
265244451	23353675	25789058	33888	253.85	219.32	3.68	3.18	2.41432	0.268879	0.00338953	7.2162	79.3263	27.6992	7317.03	2536.25	5110.78	947	8	2008	4	2	372	2	49
267120550	115962007	24007288	4224	277.35	217.8	4.05	3.18	2.60595	0.134368	0.00162783	7.28322	82.5446	21.4257	6095.76	2040.61	4115.17	789	5	2008	3	1	467	1	0
1740872469	115962007	134092353	6432	281.82	216.93	4.13	3.18	2.23008	0.336099	0.00376873	7.45679	89.181	30.0629	7911.23	2664.23	5493.51	769	4	2008	2	2	338	1	41
264987109	25189857	24293620	36352	197.47	216.49	2.9	3.18	2.09535	0.328706	0.00326076	7.6079	100.806	26.6564	7203.31	2327.87	4898.97	758	4	2008	1	1	459	1	41
452405006	134057342	134092130	320	261.51	214.45	3.88	3.18	2.4343	0.298073	0.00311638	7.49129	95.6472	32.9714	8928.41	2931.78	6096.49	807	5	2008	2	1	365	2	43
266174138	115961784	178447499	3520	238.18	207.54	3.65	3.18	2.40251	0.342316	0.00526377	7.04301	65.0325	32.764	7810.56	2988.67	5765.1	743	3	2008	1	1	331	1	26
266942819	23311082	24007288	6016	197.26	207.12	3.03	3.18	2.66209	0.212115	0.00323977	6.94815	65.4722	28.1335	7335.29	2648.13	5189.66	762	4	2008	3	1	407	1	41
264999374	24416716	25615564	32736	212.79	206.88	3.27	3.18	2.01802	0.425598	0.00540842	7.44133	78.6917	31.5126	7695.34	2768.72	5569.62	814	6	2008	1	1	320	1	35
266733645	23190216	178475597	33888	227.6	206.72	3.5	3.18	2.13473	0.394735	0.00505248	7.37519	78.127	31.829	7868.9	2820.94	5666.5	842	7	2008	4	1	359	2	43
263400687	118190446	26303073	33888	280.18	206.22	4.32	3.18	0.817161	0.703544	0.00667672	8.53327	105.373	29.6771	7220.32	2274.66	5062.96	899	7	2008	2	1	NA	1	41
265209886	23275848	178448168	32256	164.85	202.33	2.59	3.18	3.25891	0.0254854	0.000431444	7.94584	59.0701	28.145	8383.52	2793.59	5563.22	769	4	2008	2	1	474	2	0
1340072785	24293620	23942172	6336	186.88	201.54	2.95	3.18	3.02618	0.122537	0.00161554	7.21576	75.8489	31.0026	8790.89	2975.21	5957.74	791	5	2008	1	1	300	1	40
262669247	24302986	24313021	33664	208.11	199.41	3.32	3.18	2.3684	0.35964	0.00614093	6.92434	58.5644	32.2184	7259.14	2941.76	5511.1	845	7	2008	1	2	371	1	0
262600563	23133128	26303073	33888	244.45	197.21	3.95	3.18	1.31701	0.588775	0.00522589	8.34763	112.665	33.4433	8539.63	2605.09	5825.42	1007	8	2008	2	1	366	2	0
266166333	118190223	134092353	3520	234.64	193.1	3.86	3.18	2.83755	0.227704	0.00499586	6.50578	45.5786	32.4451	7371.01	3051.76	5574.62	746	3	2008	1	1	340	2	40
267230043	24945226	178475597	32256	160.77	185.43	2.75	3.18	0.450171	0.766336	0.00597218	9.04478	128.318	30.0848	7560.82	2105.47	5041.02	752	4	2008	3	1	333	2	0
268303565	178444600	23942172	6016	189.66	172.7	3.49	3.18	0.722701	0.60017	0.00394767	8.85635	152.031	23.054	6098.48	1620.49	3899.77	750	3	2008	4	1	NA	1	42
266951293	23621721	24007288	4224	173.65	147	3.76	3.18	1.16776	0.686355	0.00822539	8.0954	83.4434	33.7153	7543.6	2759.17	5647.94	859	7	2008	4	1	357	1	0
265253594	23456478	25789058	33888	374.5	325.15	3.65	3.17	2.26503	0.381654	0.00355694	7.79094	107.298	39.1672	10511.3	3320.63	7116.3	813	6	2008	3	1	NA	1	42
263444841	178447945	28002110	32256	405.44	313.53	4.1	3.17	0.769878	0.723874	0.00501033	9.13007	144.476	38.3177	9866.73	2596.42	6373.75	819	6	2008	1	1	476	1	0
266172354	133820070	134092353	3520	322.89	308.36	3.32	3.17	3.40873	0.0253993	0.000655767	7.51587	38.7323	32.3367	9410.96	3207.43	6316.78	813	6	2008	2	1	NA	2	42
452416156	115961561	134092130	320	287.88	306.34	2.98	3.17	3.47726	0.074553	0.00179453	6.79441	41.5446	39.6682	10730.3	3879.6	7467.89	747	3	2008	2	1	342	2	42
268291969	120420223	24007288	4224	296.5	303.25	3.1	3.17	3.30631	0.145302	0.00256236	6.83382	56.7064	42.4242	11265.4	4077.51	7915.29	726	3	2008	4	2	NA	2	0
262607476	23516465	178447945	33888	308.13	298.99	3.27	3.17	2.32863	0.384932	0.00475144	7.40843	81.0138	37.9145	9525.45	3354.15	6794.5	847	7	2008	1	2	428	1	0
267689200	23476771	178486747	3520	349.43	296.04	3.74	3.17	3.14388	0.17851	0.00385278	6.55129	46.3328	38.4786	9318.37	3666.02	6843.18	824	6	2008	4	1	403	1	41
267731124	118190223	134051767	4224	303.66	291	3.31	3.17	3.06758	0.185276	0.00205233	7.33541	90.2758	41.1235	11549	3826.45	7808.62	709	2	2008	3	1	369	1	40
263457106	178447053	178465339	32256	309.91	290.17	3.39	3.17	3.2231	0.0962981	0.00127073	7.31029	75.7816	34.5901	9957.95	3347.58	6702.52	763	4	2008	1	1	541	2	0
263416074	25334584	115963568	33888	327.15	284.32	3.64	3.17	2.78031	0.217181	0.00199181	7.5693	109.037	35.948	10180	3245.87	6781.45	794	5	2008	2	1	NA	1	0
267244761	24406681	178475151	39488	296.76	277.15	3.4	3.17	2.71096	0.263715	0.00375552	7.05725	70.2205	35.462	9109.86	3281.67	6478.01	752	4	2008	4	1	352	1	0
267688977	23476771	28002110	3520	287.17	275.35	3.31	3.17	2.36139	0.394603	0.00553659	7.24688	71.2718	38.4887	9210.92	3444.45	6764.43	764	4	2008	4	1	342	2	40
267242531	23456478	178452851	32256	322.82	270.71	3.78	3.17	1.22476	0.807407	0.011141	8.12813	72.4717	48.2131	9498.48	3958.36	7596.96	727	3	2008	3	1	363	2	0
268294645	25615564	27946583	4224	313.85	269.92	3.69	3.17	2.18476	0.427165	0.00497151	7.56973	85.9227	38.8597	9755.45	3371.29	6930.09	797	5	2008	4	1	374	1	43
267224022	24945226	178475151	32256	324.48	267.46	3.85	3.17	2.93795	0.187343	0.00252571	7.10178	74.1744	35.0715	9546.4	3303.59	6596.16	767	4	2008	3	1	582	1	0
262600340	23133128	178447945	33888	291.76	262.61	3.52	3.17	2.49908	0.288588	0.00255692	7.69152	112.865	35.6738	9913.56	3111.16	6613.09	856	7	2008	1	1	546	1	0
269259343	178447499	115969812	4224	235.55	262.48	2.85	3.17	3.42006	0.038744	0.000592502	7.71907	65.3904	34.5801	10233.5	3416.83	6810.36	734	3	2008	4	1	327	2	38
266646006	23476771	178475597	32256	282.15	262.12	3.41	3.17	2.77238	0.252869	0.00317804	7.20587	79.5678	37.5707	10011.6	3455.31	6964.76	756	4	2008	3	1	421	2	0
268120259	23392254	28002110	3520	268.39	261.23	3.26	3.17	2.1929	0.311792	0.00317965	7.54409	98.0586	27.4084	7416.16	2417.5	5054.48	772	4	2008	4	1	523	1	35
269474092	24511268	26165705	35232	309.89	261.13	3.76	3.17	2.80078	0.198174	0.00115922	8.09967	170.955	37.3937	10798.8	3225.99	6945.61	740	3	2008	4	1	547	2	42
265735943	25066538	23497733	3520	318.95	257.82	3.92	3.17	3.30915	0.0312263	0.000933364	7.19457	33.4557	29.5928	8400.75	2924.41	5703.93	825	6	2008	1	1	455	2	32
265782773	111504460	23942172	4224	238.81	257.62	2.94	3.17	3.07917	0.131774	0.0018392	7.1284	71.6478	33.4584	9364.8	3208.64	6393.35	744	3	2008	1	1	539	2	44
267382129	23438415	24007288	4224	296.79	251.8	3.73	3.17	2.29697	0.320634	0.0025504	7.88617	125.719	33.9979	9456.53	2872.06	6232.82	789	5	2008	3	1	334	1	0
266189525	133820070	178449060	3520	292.66	251.76	3.69	3.17	2.97655	0.175266	0.00333189	6.70397	52.6024	32.9774	8348.14	3147.71	6004.97	787	5	2008	2	1	368	1	45
267304079	26165705	178475151	33888	276.11	251.39	3.49	3.17	1.69489	0.486988	0.00495267	7.89267	98.3283	31.2605	7967.23	2601.88	5548.17	832	6	2008	4	1	378	2	0
266226320	111506467	134092353	35232	285.67	249.7	3.63	3.17	3.43438	0.02281	0.00123601	6.8486	18.4546	32.3971	8756.59	3166.2	6053.14	773	4	2008	2	1	326	2	49
268672407	24873420	24007288	4320	268.56	248.38	3.43	3.17	3.17984	0.123992	0.00224183	6.85687	55.3083	34.9325	9411.48	3376.83	6566.78	808	5	2008	3	1	422	1	40
268694261	22572729	178476266	4320	295.92	245.64	3.82	3.17	3.33155	0.0589281	0.00286583	6.19992	20.5623	31.5253	7425.58	3002.51	5448.7	795	5	2008	4	1	345	2	27
269261350	23621721	24007288	4224	261.21	244.47	3.39	3.17	3.37545	0.0377323	0.000621856	7.66137	60.6769	32.8723	9697.23	3250.83	6465.75	732	3	2008	4	1	507	2	32
267040270	26167489	0	35232	272.42	236.48	3.66	3.17	3.35519	0.0488878	0.00190296	6.5706	25.6904	31.9765	8298.25	3110.05	5859.58	867	7	2008	4	1	542	1	52
265781881	24898173	24007288	4224	220.21	230.63	3.03	3.17	3.04982	0.167063	0.00354944	6.58336	47.0674	33.995	8388.65	3249.22	6106.68	730	3	2008	1	1	551	2	0
266643776	23353675	178475151	32256	255.63	228.55	3.55	3.17	2.0812	0.519626	0.00720925	7.49539	72.0776	44.0091	9902.68	3824.73	7474.75	843	7	2008	4	1	347	2	0
267897705	23456478	28002110	32256	203.88	226.68	2.85	3.17	3.37525	0.0543249	0.00192253	6.59387	28.2571	33.1963	8658.4	3233.21	6107.12	788	5	2008	4	1	NA	1	0
275217234	24873420	24945226	39488	271.21	226.07	3.8	3.17	2.11322	0.349774	0.00379764	7.5228	92.1029	28.373	7478.98	2492.83	5176.1	796	5	2008	3	1	443	2	0
269299706	28022626	28002110	33184	227.15	225.21	3.2	3.17	2.11992	0.467008	0.00708084	7.26222	65.9537	36.936	8201.15	3274.8	6251.09	808	5	2008	4	1	503	2	0
264134580	25231335	134092353	3520	254.47	221.78	3.64	3.17	3.03813	0.158794	0.00321026	6.6531	49.4646	33.0768	8366.19	3169.83	6020.22	794	5	2008	1	1	378	2	39
266733422	23621721	178452851	33888	274.27	220.9	3.93	3.17	3.11516	0.0882083	0.00131844	7.21624	66.9033	29.8958	8542.83	2909.71	5781.58	728	3	2008	3	1	352	2	0
266574646	24499449	24572593	3520	279.16	220.67	4.01	3.17	2.87291	0.178931	0.00263623	7.00097	67.8738	31.4579	8459.57	2982.79	5892.82	816	6	2008	3	1	NA	1	34
269246186	25615564	24007288	4224	248.88	217.3	3.63	3.17	1.68419	0.522939	0.00739878	7.47221	70.679	29.6068	6589.17	2577.08	5003.15	697	2	2008	3	1	340	2	0
268088370	0	24007288	4224	203.2	216.2	2.98	3.17	2.11624	0.413588	0.00526443	7.41679	78.5628	33.3651	8189.61	2940.97	5914.41	741	3	2008	3	1	315	2	0
266942819	23311082	24007288	6016	240.64	204.85	3.72	3.17	2.66209	0.212115	0.00323977	6.94815	65.4722	28.1335	7335.29	2648.13	5189.66	762	4	2008	3	1	407	1	41
267304971	26165705	178479611	33888	231.86	203.85	3.61	3.17	2.62699	0.216445	0.00272802	7.18211	79.3416	28.7093	7788.74	2669.73	5376.15	781	5	2008	4	1	340	2	40
268861511	23392254	28002110	3520	235.15	202.53	3.69	3.17	3.29122	0.0751846	0.00252811	6.42991	29.7395	32.172	8050.38	3111.07	5789.92	759	4	2008	4	1	477	1	45
266173692	27749005	178447499	3520	244.43	201.61	3.85	3.17	1.10309	0.624064	0.00599654	8.30964	104.071	29.3077	7267.27	2308.12	5071.66	775	4	2008	2	2	NA	1	47
269272500	23392254	24007288	6016	196.39	200.42	3.11	3.17	1.81256	0.443636	0.00595672	7.39608	74.4765	26.6078	6310.95	2343.2	4643.46	755	4	2008	4	1	457	2	40
268661703	134091907	178451513	4320	197.72	194.51	3.23	3.17	2.77167	0.106054	0.000955148	7.69111	111.034	23.6914	6966.62	2246.16	4597.74	766	4	2008	2	1	301	1	37
265244897	23353675	178449060	33888	259.57	192.39	4.28	3.17	2.89235	0.14284	0.00255804	6.82105	55.8395	27.7735	7366.12	2671.55	5179.11	786	5	2008	3	1	416	1	40
265586087	24511268	24293620	36352	188.12	189.18	3.16	3.17	2.60876	0.201562	0.00255793	7.17159	78.7987	26.773	7310.52	2502.12	5033.04	726	3	2008	1	1	421	2	40
266022498	115962007	28398827	36352	204.58	189.07	3.43	3.17	2.59296	0.204463	0.00237765	7.27693	85.9935	27.0918	7493.97	2513.68	5110.34	851	7	2008	3	1	353	2	40
265582965	25189857	24313021	36352	154.86	188.83	2.6	3.17	3.03158	0.080755	0.00188211	6.78213	42.9067	25.9036	6984.29	2530.17	4869.43	724	3	2008	1	1	381	2	28
263415851	24945226	26303073	33888	192.24	184.69	3.3	3.17	2.94687	0.138795	0.000768531	8.16633	180.597	34.0999	9991.27	3052.18	6445.84	782	5	2008	2	1	369	1	0
268709202	133819178	178452851	4320	303.63	328.93	2.92	3.16	2.31396	0.293854	0.00168042	8.26606	174.869	34.3837	9698.73	2768.15	6176.78	769	4	2008	4	1	669	2	0
266741004	23476771	28137248	33888	349.38	310.9	3.56	3.16	2.42767	0.349379	0.00438011	7.32805	79.7648	36.9015	9384.07	3301.91	6664.41	853	7	2008	4	1	320	2	37
268096398	120420223	24007288	4224	373.72	303.42	3.89	3.16	2.31743	0.374866	0.00428067	7.49803	87.5718	37.3055	9620.41	3275.8	6746.3	808	5	2008	4	1	342	2	35
262615504	23516465	178447945	33888	339.83	295.09	3.64	3.16	3.51415	0.0671944	0.00220795	6.52663	30.433	39.5064	10141.4	3837.74	7212.01	820	6	2008	1	1	416	1	0
268677090	133820070	178475597	4320	242.62	293.25	2.61	3.16	2.90535	0.224759	0.0030639	7.08899	73.3573	38.3212	10184.5	3573.72	7117.83	838	6	2008	3	1	401	1	40
267692545	23476771	24572370	3520	351.89	293.03	3.79	3.16	3.35246	0.0780804	0.00199434	6.7029	39.1509	35.189	9354.94	3433.88	6562.6	782	5	2008	4	1	458	1	39
266664292	23456478	24572593	32256	329.32	288.76	3.61	3.16	2.43442	0.283957	0.00315996	7.39199	89.861	30.8082	8295.39	2773.19	5703.91	788	5	2008	3	1	338	2	0
267930263	28043365	178475597	32256	357.14	284.13	3.98	3.16	2.8251	0.142052	0.000796743	8.14852	178.291	30.55	8945.33	2731.18	5772.1	708	2	2008	4	1	513	1	0
267365627	23353675	178447722	3520	330.68	272.31	3.84	3.16	2.34806	0.410662	0.00551055	7.33698	74.523	40.7643	9835.05	3617.9	7180.34	735	3	2008	3	1	428	2	36
678005855	178447722	134092130	4960	279.91	261.05	3.39	3.16	3.05303	0.130226	0.00197331	7.03909	65.9934	32.0853	8878.82	3086.44	6103.94	709	2	2008	4	1	531	1	38
267730232	23456478	28533296	4224	229.33	259.71	2.79	3.16	0.275209	0.879424	0.00723828	9.2625	121.496	37.2227	9025.49	2565.01	6149.77	796	5	2008	4	1	570	1	52
265774522	24305662	24007288	4224	272.1	250.63	3.43	3.16	2.73914	0.217045	0.00347607	6.89073	62.4396	30.5511	7837.79	2877.29	5593.39	767	4	2008	1	1	343	1	0
899343390	134346573	178445492	112000	316.7	249.45	4.01	3.16	2.92804	0.155906	0.00292299	6.74488	53.3377	29.7288	7700.58	2851.21	5477.91	755	4	2008	3	1	320	2	40
265700932	24945226	23942172	6016	302.36	248.37	3.84	3.16	1.73715	0.408396	0.00378992	7.85239	107.759	25.5338	6801.83	2141.92	4612.72	817	6	2008	2	1	379	1	38
266728962	23190216	178479611	33888	268.39	245.05	3.46	3.16	1.67181	0.514454	0.00514905	7.97957	99.9123	33.9895	8620.52	2795.64	6001.94	825	6	2008	4	1	390	1	42
267302295	23353675	178433673	33888	285.61	244.93	3.68	3.16	2.36045	0.42216	0.00540625	7.42396	78.0874	43.7281	10667.2	3849.02	7727.99	787	5	2008	4	1	327	2	39
266737436	23012708	115970258	33888	277.79	243.7	3.6	3.16	1.85415	0.477145	0.00565769	7.64384	84.3356	32.886	8038.12	2823.44	5785.33	816	6	2008	4	1	347	2	30
265754229	25231335	23942172	3520	240.77	240.98	3.16	3.16	2.94912	0.152744	0.00216424	7.07288	70.5763	31.3923	8650.35	2993.78	5951.13	776	4	2008	1	2	392	2	40
268093276	23456478	27946583	4224	227.71	237.01	3.04	3.16	2.87669	0.207516	0.00317331	6.94682	65.3943	34.3528	8982.89	3237.55	6346.7	749	3	2008	4	1	364	1	0
265250918	23438415	178479611	33888	253.89	236.12	3.4	3.16	2.72447	0.296823	0.00596938	6.64117	49.7242	36.132	7944.85	3349.56	6102.25	903	8	2008	4	1	350	2	42
266379298	23311082	178447945	36800	247.42	228.67	3.41	3.16	3.05261	0.159965	0.0030658	6.71324	52.1772	33.9621	8710.17	3254.14	6226.21	754	4	2008	2	1	349	2	49
264153758	24293620	28357572	32736	247.7	226.64	3.45	3.16	2.55631	0.297788	0.0043322	7.06215	68.7383	33.7257	8431.99	3098.42	6076.81	854	7	2008	1	1	387	1	40
268069861	24898173	24007288	36352	175.98	225.73	2.47	3.16	1.18109	0.53991	0.00415355	8.44454	129.988	26.2893	6954.73	2000.48	4587.09	749	3	2008	3	1	330	2	40
265786118	111504460	0	4224	275.59	223.96	3.88	3.16	2.61264	0.193263	0.00162514	7.66333	118.921	28.3005	8124.66	2559.02	5362.48	718	2	2008	1	1	445	1	0
267578369	26165705	28002779	32736	272.94	222.2	3.88	3.16	2.83506	0.138413	0.00102907	7.83126	134.504	29.2268	8562.55	2688.09	5600.45	848	7	2008	4	1	351	1	44
266833995	23311082	23942172	6016	283.12	215.01	4.17	3.16	3.09892	0.0552461	0.000826171	7.49089	66.8701	26.4658	7745.98	2601.38	5181.99	775	4	2008	3	1	410	2	37
269472977	27817689	28023964	35232	261.67	210.87	3.92	3.16	2.7184	0.176711	0.00235348	7.12129	75.085	27.2442	7477.55	2572.64	5145.03	741	3	2008	4	1	482	2	48
900481805	25334584	24298972	112000	206.6	204.45	3.19	3.16	1.29691	0.622864	0.00567193	8.39382	109.815	36.6259	9213.29	2841.9	6341.92	741	3	2008	4	1	402	1	42
267387258	23456478	24007288	6016	212.89	199.74	3.37	3.16	2.68057	0.254233	0.00289221	7.33191	87.9026	35.316	9590.3	3217.32	6581.38	714	2	2008	3	1	415	2	37
266951293	23621721	24007288	4224	206.56	199.48	3.27	3.16	1.16776	0.686355	0.00822539	8.0954	83.4434	33.7153	7543.6	2759.17	5647.94	859	7	2008	4	1	357	1	0
262672146	24302986	24313021	33664	159.18	197.22	2.55	3.16	2.92853	0.16089	0.00333291	6.62161	48.2731	29.7072	7442	2844.81	5379.47	839	6	2008	1	1	NA	2	39
266843361	24873420	134096367	35232	236.49	193.78	3.85	3.16	2.53008	0.285894	0.00466631	6.90189	61.2676	30.591	7413.95	2835.44	5437.53	816	6	2008	3	1	339	2	42
265755121	24863608	178449729	3520	209.43	192.33	3.44	3.16	2.38561	0.267353	0.00345893	7.18183	77.2935	26.5917	6987.51	2441.26	4898.37	739	3	2008	1	1	411	1	0
268103534	23438415	23942172	6016	222.99	187.94	3.75	3.16	2.90893	0.141314	0.00276471	6.72327	51.1134	27.7587	7219.1	2672.31	5125.67	786	5	2008	4	1	328	1	0
268686010	26167489	134092353	4320	192.7	178.62	3.41	3.16	2.64051	0.175868	0.00245095	7.06847	71.7549	24.9325	6791.38	2360.3	4695.66	772	4	2008	3	1	325	1	40
268683557	25334584	178449729	4320	154.3	175.17	2.78	3.16	2.34542	0.378992	0.00686683	6.86883	55.1917	32.6712	7046.11	2974.76	5459.2	734	3	2008	2	1	358	1	40
266416762	115961784	28481114	6016	172.74	173.74	3.15	3.16	3.13191	0.0518184	0.00033212	8.42508	156.023	28.2692	8493.2	2723.16	5547.2	721	3	2008	2	1	315	2	35
268645424	26165705	178449729	4320	183.84	170.79	3.41	3.16	2.97707	0.135286	0.00401914	6.26302	33.6605	27.5912	6324.08	2625.04	4740.65	789	5	2008	1	1	353	2	36
265193384	24293620	24313021	32256	402.98	336.12	3.78	3.15	2.649	0.242528	0.00232829	7.53298	104.166	34.2351	9569.94	3074.97	6420.47	719	2	2008	2	1	NA	2	0
265586533	24873420	24007288	36352	251.84	322.72	2.46	3.15	3.22917	0.0857833	0.00073142	7.83992	117.283	34.8869	10345.7	3331.63	6804.57	751	4	2008	1	1	427	2	39
266654926	24406681	178475151	39488	325.36	310.84	3.29	3.15	2.90005	0.227257	0.00441227	6.65587	51.5058	35.4661	8470.48	3342.77	6263.91	795	5	2008	3	1	371	2	0
263907789	23476771	28023964	32256	356.38	304.88	3.68	3.15	3.20629	0.141044	0.00201668	7.08166	69.9387	39.0306	10820.6	3736.09	7424.39	762	4	2008	1	1	388	2	0
266200452	111504460	28027532	4224	268.48	304.7	2.77	3.15	3.46618	0.065465	0.00115002	7.21105	56.9253	39.0683	11179.5	3835.14	7570.05	697	2	2008	1	1	526	1	0
266211379	118190669	28389238	4224	358.33	304.08	3.71	3.15	3.50961	0.0270214	0.000617472	7.58956	43.7614	36.0425	10550.2	3575.86	7063.23	801	5	2008	3	1	526	1	0
268860396	23392254	28002110	3520	342.45	296.48	3.64	3.15	2.7417	0.280268	0.00424927	6.99155	65.9567	37.9199	9461.37	3507.47	6833.6	745	3	2008	4	1	398	2	41
267885886	24003497	178475597	32256	319.85	293.59	3.44	3.15	2.76251	0.211101	0.00268277	7.17081	78.6877	32.2324	8755.24	3003.94	6042.11	752	4	2008	4	1	383	2	0
267158237	23765556	24313021	6016	282.06	290.84	3.05	3.15	2.76047	0.215728	0.00239917	7.33404	89.9179	33.6254	9316.76	3096.55	6333.81	736	3	2008	3	1	361	1	42
1340065649	178447945	23942172	6336	288.86	290.26	3.13	3.15	2.94944	0.0989533	0.000774694	7.87185	127.732	27.9495	8271.84	2638.29	5424.07	826	6	2008	1	1	547	1	42
268302227	133820070	23942172	6016	287.69	286.63	3.17	3.15	2.70683	0.180067	0.00205008	7.30447	87.8341	28.0123	7857.57	2616.57	5322.42	759	4	2008	4	2	416	2	47
267384805	23012708	24007288	4224	318.98	286.45	3.51	3.15	2.68566	0.284613	0.00393861	7.11281	72.2621	37.3106	9543.46	3427.27	6792.89	824	6	2008	4	1	325	1	0
266677003	23476771	178475597	32256	333.81	286.23	3.67	3.15	3.31456	0.119515	0.00231213	6.79499	51.6903	39.1173	10439	3786.93	7319.08	777	4	2008	3	1	343	1	0
267384582	23456478	134091684	4224	289.35	276.45	3.3	3.15	3.24697	0.127078	0.00179748	7.12467	70.6975	38.9019	10900.5	3737.61	7439.99	783	5	2008	3	1	483	2	0
265198736	23012708	133819847	32256	285.75	274.62	3.28	3.15	3.35943	0.109644	0.0027107	6.5586	40.4485	38.6859	9852.51	3742.73	7056.74	756	4	2008	2	1	339	2	0
268305349	23621721	24007288	6016	300.56	273.58	3.46	3.15	3.17364	0.130012	0.00201058	7.01662	64.664	36.0777	9952.03	3472.6	6854.35	742	3	2008	4	1	599	1	50
275219241	23621721	24572593	39488	258.35	267.94	3.03	3.15	2.12656	0.417613	0.00466069	7.61059	89.6033	36.0995	9206.32	3119.95	6473.05	808	5	2008	4	1	346	2	0
267687416	23621721	28002110	3520	263.32	262.1	3.17	3.15	3.23195	0.0158247	0.00130248	6.74861	12.1496	25.9364	6856.82	2512.99	4767.61	757	4	2008	3	1	588	2	36
268088147	120420223	27946583	4224	278.04	258.75	3.39	3.15	2.91452	0.213416	0.00312626	6.99889	68.2657	36.6878	9656.46	3445.66	6794.46	732	3	2008	3	1	482	1	0
266842692	24873420	134092353	35232	317.24	256.18	3.9	3.15	2.13598	0.403535	0.00458493	7.55801	88.0134	34.4419	8790.29	2997.1	6188.38	809	5	2008	3	1	356	2	49
267157122	23438415	23942172	6016	304.78	255.94	3.75	3.15	3.46327	0.0140487	0.00048907	7.7301	28.7254	32.9961	9659.92	3277.57	6458.94	754	4	2008	3	1	405	1	40
266945049	115962007	24572370	6016	298.09	250.82	3.74	3.15	3.21675	0.0471599	0.000474013	8.01525	99.4907	29.5631	8848.09	2892.9	5832.86	736	3	2008	2	1	NA	1	46
268672184	24410249	178449729	4320	241.93	250.67	3.04	3.15	2.51823	0.218606	0.0015583	7.87726	140.285	29.3806	8434.65	2570.29	5494.57	823	6	2008	3	1	NA	2	35
263419642	23456478	178452851	33888	241.25	250.64	3.03	3.15	2.06495	0.35694	0.00300933	7.87845	118.611	30.3471	8314.47	2549.96	5531.71	797	5	2008	2	1	397	1	40
266743680	23456478	178475597	33888	219.9	250.17	2.77	3.15	2.39461	0.320646	0.00385264	7.34147	83.2276	32.8424	8560.69	2948.49	5997.99	807	5	2008	4	1	542	1	42
269701775	23757528	178480503	3520	267.69	247.25	3.42	3.15	3.06912	0.130796	0.00267214	6.69983	48.948	31.4128	8175.3	3031.76	5802.22	748	3	2008	4	1	NA	1	41
268702512	24371893	178485632	4320	264.62	246.68	3.38	3.15	1.5542	0.572143	0.00689526	7.82443	82.9763	33.4516	7813.98	2813	5744.36	761	4	2008	4	1	388	1	0
899306595	133820070	178468238	112000	333.78	244.96	4.3	3.15	2.72871	0.197895	0.00213373	7.36692	92.7464	30.792	8631.06	2845.97	5831.38	812	6	2008	3	1	406	2	41
1340347075	25231558	23757528	6336	270.44	241.66	3.52	3.15	3.39821	0.0447509	0.00126246	6.97339	35.4475	33.5533	9320.88	3302.95	6397.17	714	2	2008	4	1	338	2	35
268633605	178447053	28024856	4320	260.17	236.52	3.47	3.15	2.70007	0.190002	0.00267729	7.04832	70.968	27.6576	7452.32	2609.21	5180.49	1015	8	2008	2	1	390	1	37
266410518	111504460	0	6016	304.59	233.18	4.11	3.15	3.2453	0.0811431	0.00164631	6.92928	49.2877	32.4736	8966.71	3175.43	6181.85	906	8	2008	3	1	320	1	30
268673968	24873420	178452851	4320	211.09	232.36	2.86	3.15	2.99579	0.112859	0.00164188	7.13556	68.7378	28.7997	8115.15	2781.02	5527.03	793	5	2008	3	1	504	1	40
266831765	23311082	23942172	6016	237.01	228.91	3.26	3.15	1.82442	0.35823	0.0018016	8.58277	198.84	28.8502	7973.57	2156.06	4985.87	745	3	2008	2	1	491	1	40
267306086	26165705	178479611	33888	268.25	228.77	3.69	3.15	1.74155	0.533846	0.00630973	7.76995	84.6068	35.7633	8549.75	3024.92	6211.3	762	4	2008	4	1	358	1	43
266578660	23456478	178449060	3520	261.54	227.64	3.61	3.15	2.74192	0.260225	0.00564825	6.52344	46.0717	32.4079	7133.12	3024.91	5473.02	753	4	2008	2	1	333	1	41
268301335	23438415	23942172	6016	232.67	227.48	3.22	3.15	1.35702	0.516415	0.00439921	8.22857	117.388	27.1552	7121.51	2146.35	4790.03	753	4	2008	4	1	439	2	35
268094837	23456478	27946583	4224	214.02	226.03	2.98	3.15	3.27627	0.0989006	0.0026176	6.53351	37.7829	34.3487	8739.76	3326.93	6257.84	725	3	2008	3	2	356	1	0
267382798	23456478	178452851	4224	217.01	224.92	3.04	3.15	2.62778	0.301935	0.00552299	6.76854	54.6687	34.26	7833.41	3172.95	5910.69	755	4	2008	3	1	379	1	43
266424121	118190223	24313021	6016	200.17	224.1	2.81	3.15	0.713242	0.755483	0.00762362	8.56062	99.0977	30.8778	7250.27	2377.66	5205.51	733	3	2008	2	1	295	2	36
268856828	23392254	178433673	3520	266.39	223.63	3.75	3.15	3.19153	0.114856	0.00334892	6.35369	34.2964	32.5473	7810.9	3122.62	5737.9	771	4	2008	4	1	426	2	37
266829758	23765556	178447722	4224	262.72	219.73	3.77	3.15	3.16989	0.0364798	0.0006586	7.59262	55.3899	26.5718	7805.46	2629.79	5216.7	761	4	2008	3	1	467	1	0
268303788	23456478	27946583	6016	252.62	219.69	3.62	3.15	2.95862	0.166647	0.00219155	7.14355	76.041	33.5745	9287.11	3177.92	6364.88	763	4	2008	4	1	359	1	45
275213443	23353675	0	39488	182.88	219.22	2.63	3.15	1.26802	0.527741	0.00382065	8.50545	138.129	28.2497	7538.71	2121.77	4913.1	845	7	2008	2	1	NA	1	45
266069328	23516465	28023964	32736	226.35	218.75	3.26	3.15	1.60152	0.471596	0.00397325	8.13523	118.693	29.4448	7825.45	2360.99	5238.2	773	4	2008	1	1	365	2	40
265756905	23311082	134092353	3520	254.95	213.98	3.75	3.15	3.33066	0.0668244	0.0026138	6.34435	25.566	32.4736	7962.56	3125.88	5764.93	782	5	2008	2	1	373	1	48
452456073	118190223	134092353	320	275.28	213.64	4.06	3.15	3.29262	0.0554855	0.000763859	7.57535	72.6384	32.295	9501.16	3170.24	6335.63	748	3	2008	3	1	354	2	40
266373277	23190216	24313021	36800	224.98	205	3.46	3.15	2.24538	0.330167	0.00400757	7.34195	82.3856	29.1284	7540.31	2610.88	5302.43	740	3	2008	2	1	368	1	43
268682665	24998969	178449729	4320	217.11	203.86	3.36	3.15	3.08123	0.0833577	0.00220491	6.62697	37.8054	27.1306	7093.02	2640.79	5014.11	737	3	2008	2	1	419	1	47
264999820	24293620	28023964	32736	179.91	203.23	2.79	3.15	2.45053	0.280128	0.00284796	7.50302	98.3608	31.6839	8675.45	2825.13	5886.69	767	4	2008	1	1	595	2	40
267242085	24007288	27998096	32256	186.77	202.65	2.91	3.15	2.90594	0.0973596	0.00134319	7.25652	72.4841	25.1688	7209.13	2438.17	4867.71	760	4	2008	4	1	347	1	0
265747985	118190669	24572370	3520	223.77	201.7	3.5	3.15	2.314	0.345163	0.00527246	7.05572	65.4651	30.3302	7235.62	2763.74	5337.93	755	4	2008	1	2	345	1	0
267385920	23438415	24007288	6016	212.16	201.17	3.32	3.15	1.99406	0.362159	0.00328535	7.78921	110.234	28.0781	7610.97	2386.37	5121.78	805	5	2008	4	1	360	2	42
268095729	0	24007288	4224	227.61	201.07	3.56	3.15	2.07897	0.381232	0.00447598	7.47112	85.1727	29.7312	7590.58	2615.86	5357.26	755	4	2008	4	1	330	1	0
267892353	23476771	178475597	32256	200.31	197.5	3.2	3.15	2.3515	0.402426	0.00618468	7.13229	65.0682	37.6894	8649.19	3391.68	6497.12	777	4	2008	4	1	336	2	0
265744194	25231335	23942172	3520	213.8	194.52	3.46	3.15	2.20612	0.334807	0.00395595	7.38487	84.6339	28.7115	7467.31	2562.1	5231.05	799	5	2008	1	1	350	2	0
266838678	133819847	27998096	35232	214.25	186.8	3.62	3.15	2.63529	0.233397	0.00278852	7.25514	83.6994	31.0374	8433.26	2859.24	5802.27	854	7	2008	3	1	291	2	38
267696559	23621721	27946583	3520	193.52	182.92	3.34	3.15	3.14045	0.103615	0.00180531	6.97156	57.3944	31.7048	8764.76	3080.14	6037.26	755	4	2008	4	1	387	1	50
265783219	111504460	0	4224	201.16	182.9	3.47	3.15	1.92839	0.444746	0.00603256	7.3835	73.7244	29.8504	7047.69	2631.12	5199.19	721	3	2008	1	2	482	1	0
268089485	0	24007288	4224	213.27	182.87	3.67	3.15	3.3813	0.0555033	0.00248468	6.3305	22.3382	33.0562	8094.37	3176.3	5851.05	743	3	2008	3	1	363	2	0
267704587	23476771	134096367	35232	212.55	178.65	3.75	3.15	2.29945	0.346457	0.00366717	7.55138	94.4752	34.0828	9043.45	2986.81	6228.87	756	4	2008	3	2	332	1	37
266949286	23765556	134093468	4224	214.93	178.29	3.8	3.15	3.02836	0.0941677	0.00157702	7.05981	59.7124	27.6409	7751.73	2690.89	5300.41	707	2	2008	2	1	319	1	0
266567287	27764615	134092353	3520	210.81	177.05	3.75	3.15	2.45653	0.238043	0.00323117	7.10007	73.6709	25.5843	6754.31	2376.48	4734.33	755	4	2008	2	1	NA	2	38
267386589	23438415	24313021	6016	214.86	175.53	3.86	3.15	2.48249	0.20677	0.00270548	7.135	76.4265	23.8632	6461.25	2231.13	4470.6	715	2	2008	3	1	NA	2	38
267137052	24863608	134093468	36352	154.56	173.69	2.8	3.15	3.02407	0.108664	0.00172367	7.05477	63.0425	28.9533	8085.87	2804.96	5537.54	776	4	2008	3	1	323	2	39
266193985	23476771	28002110	3520	195.26	171.26	3.6	3.15	2.76309	0.134453	0.00213699	6.97502	62.9168	24.1798	6616.24	2326.14	4576.51	868	7	2008	3	1	NA	2	38
268097736	23621721	23942172	6016	184.48	168.2	3.46	3.15	1.41377	0.464874	0.00384789	8.14503	120.813	23.9895	6402.48	1920.34	4270.11	734	3	2008	3	1	331	2	38
452443585	118190223	178449060	320	228.48	166.04	4.34	3.15	2.71222	0.224111	0.00368421	6.85955	60.8301	30.2282	7655.74	2844.32	5499.53	730	3	2008	3	1	323	2	40
266658940	24873420	178475597	32256	151.15	122.08	3.9	3.15	2.97453	0.133279	0.00698027	5.62635	19.0936	25.3895	4349.01	2247.42	3600.55	753	4	2008	3	1	348	2	0
266825298	111504683	134092353	4224	339.51	314.48	3.39	3.14	3.37308	0.0405041	0.00123421	6.9686	32.8179	32.2647	8947.68	3176.04	6142.72	693	2	2008	2	1	390	2	0
267695444	23456478	24945226	3520	305.29	311.23	3.08	3.14	3.27819	0.0948324	0.00234557	6.62946	40.4304	34.2675	8929.64	3329.68	6326.29	826	6	2008	4	1	475	2	37
266416093	26162360	23942172	6016	340.57	310.38	3.44	3.14	2.80069	0.148723	0.00222332	7.01727	66.8925	26.4977	7253.84	2534.81	5011.61	728	3	2008	2	1	535	2	35
266202682	24498557	133819847	4224	366.82	306.8	3.75	3.14	3.02301	0.11385	0.00105343	7.63623	108.076	31.2589	9156.75	2957.36	6054.86	727	3	2008	1	1	590	2	0
266210041	23353675	134093468	4224	343.21	306.67	3.51	3.14	3.13504	0.0986527	0.0015171	7.1313	65.0271	31.4451	8886.98	3053.04	6048.79	749	3	2008	2	1	523	2	39
268116245	23476771	28002110	3520	318.72	300.03	3.34	3.14	2.83313	0.231267	0.00367155	6.90389	62.9891	35.1631	8949.37	3298.89	6410	740	3	2008	3	1	590	2	39
266216062	111505798	134091684	35232	336.79	297	3.56	3.14	3.10962	0.203742	0.00265108	7.14155	76.8525	44.2785	12021.4	4142.14	8305.79	840	6	2008	3	1	375	2	42
266206696	24945226	178452851	4224	359.63	288.08	3.92	3.14	3.07789	0.162448	0.00210662	7.16379	77.1132	37.3871	10388.4	3540.78	7101.98	856	7	2008	3	1	368	2	35
267702580	23621721	23942172	6016	296.59	279.23	3.33	3.14	3.11286	0.152306	0.00239613	6.9529	63.5634	36.3407	9827.99	3478.39	6835.88	760	4	2008	4	1	347	2	42
269250423	178451513	24572593	4224	297.75	275.19	3.4	3.14	2.3946	0.383083	0.00469716	7.41443	81.5563	40.3496	10166.2	3568.37	7239.15	714	2	2008	4	1	337	2	0
899330679	134057342	178452851	112000	316.23	274.24	3.62	3.14	3.03645	0.165649	0.00242529	7.01931	68.3008	35.5341	9652.93	3380.78	6690.86	767	4	2008	3	1	345	1	47
269252876	24998969	24007288	4224	213.3	271.27	2.47	3.14	2.31114	0.367676	0.00421392	7.48031	87.2526	36.1088	9330.87	3179	6539.57	740	3	2008	4	1	515	2	41
267898820	25615564	28002779	32256	300.8	271.26	3.48	3.14	2.37596	0.262189	0.00276679	7.43438	94.763	27.3057	7484	2461.26	5091.31	759	4	2008	4	1	398	2	0
268121374	23621721	28002110	3520	261.92	268.65	3.06	3.14	2.83393	0.206059	0.00310145	6.96606	66.4395	32.8698	8637.38	3096.92	6086.2	767	4	2008	4	1	489	2	31
266067767	111506467	133821185	32736	263.62	266.1	3.11	3.14	3.10257	0.123394	0.00187889	7.05162	65.6735	32.9682	9161.35	3177.87	6285.96	761	4	2008	1	1	361	2	35
266566172	24003274	178458649	3520	315.05	260.75	3.8	3.14	3.34469	0.0733405	0.00125258	7.17265	58.5517	35.5108	10118.7	3477.59	6865.31	768	4	2008	2	1	348	2	36
268300889	120420223	24007288	6016	258.59	260.74	3.12	3.14	2.43588	0.289597	0.00302359	7.48135	95.7792	32.0544	8709.63	2858.11	5939.03	725	3	2008	4	1	515	1	38
1740878044	111505798	134092353	6432	298.01	260.46	3.59	3.14	2.1186	0.407709	0.004056	7.75304	100.52	36.255	9534.77	3082.18	6547.39	746	3	2008	2	1	329	1	43
265762703	133820070	178458203	3520	300.29	260.29	3.62	3.14	2.52678	0.27125	0.00365531	7.13371	74.207	30.6846	7965.06	2823.04	5624.98	727	3	2008	1	1	541	2	0
267211088	23476771	178475597	32256	304.84	259.81	3.68	3.14	1.08923	0.700761	0.00765817	8.28608	91.5051	34.9313	8092.68	2788.45	5908.55	770	4	2008	3	1	428	2	0
267247214	27749005	178452851	32256	268.42	258.51	3.26	3.14	2.5336	0.329442	0.00515751	7.00257	63.8762	35.6457	8510.93	3264.5	6280.37	735	3	2008	3	1	356	1	0
1340319423	24873420	134051767	6336	229.86	257.49	2.8	3.14	2.4197	0.315007	0.00313587	7.58081	100.453	35.0499	9510.7	3077.52	6461.4	811	6	2008	3	1	469	2	40
1340074346	23353675	24007288	6336	223.04	256.14	2.73	3.14	2.91908	0.174076	0.00190737	7.3521	91.265	34.1493	9648.64	3187.75	6505.06	772	4	2008	1	1	610	1	46
267119658	0	23942172	4224	258.78	255.56	3.18	3.14	2.95108	0.143539	0.000916889	7.99851	156.551	34.2232	10028.4	3095.32	6507.95	719	2	2008	2	1	320	2	36
266942150	23311082	24007288	6016	268.67	254.87	3.31	3.14	1.47715	0.515225	0.00497438	8.03593	103.576	28.5806	7311.7	2331.11	5050.4	725	3	2008	2	1	443	1	40
265684430	111506021	134099043	35232	269.89	253.06	3.35	3.14	3.49571	0.0220634	0.000728724	7.38361	30.2768	34.7747	9996.81	3443.96	6743.54	773	4	2008	2	1	403	1	40
1340338601	178451513	23942395	6336	222.88	251.01	2.78	3.14	2.55264	0.305312	0.00469055	6.99935	65.0908	33.8604	8272.92	3115.37	6036.55	764	4	2008	4	1	336	2	39
268093276	23456478	27946583	4224	264.11	250.81	3.31	3.14	2.87669	0.207516	0.00317331	6.94682	65.3943	34.3528	8982.89	3237.55	6346.7	749	3	2008	4	1	364	1	0
267159798	23757528	23942172	6016	263.79	248.18	3.34	3.14	2.64031	0.214225	0.0020623	7.50869	103.877	30.5931	8632.47	2780.14	5776.94	774	4	2008	3	2	605	1	47
267928479	178451513	178475597	39488	276.36	246.46	3.52	3.14	3.00049	0.0819679	0.00138141	7.12438	59.3363	25.8733	7327.52	2527.43	4986.31	701	2	2008	4	1	324	2	0
269704897	23456478	24572593	3520	277.43	246.04	3.54	3.14	2.51476	0.27232	0.00345898	7.20996	78.7284	30.9195	8139.3	2830.19	5696.13	739	3	2008	4	1	NA	2	41
262615504	23516465	178447945	33888	269.3	241.75	3.5	3.14	3.51415	0.0671944	0.00220795	6.52663	30.433	39.5064	10141.4	3837.74	7212.01	820	6	2008	1	1	416	1	0
275220579	24873420	24572593	39488	237.49	231.74	3.21	3.14	2.63629	0.271451	0.00389197	7.05508	69.7464	33.687	8596.87	3112.53	6133.53	787	5	2008	4	1	414	1	0
268105095	23476771	24007288	6016	228.54	231.38	3.11	3.14	3.31419	0.0729454	0.00184741	6.75308	39.4851	33.4278	8978.71	3267.75	6267.98	747	3	2008	4	1	350	1	43
267243200	24945226	28025748	32256	277.35	227.65	3.83	3.14	1.67087	0.514194	0.0048019	8.08389	107.081	35.1565	9064.9	2846.04	6215.35	780	4	2008	4	1	338	2	0
266831988	23353675	24007288	6016	259.67	225.79	3.61	3.14	2.77202	0.135213	0.000791713	8.10691	170.785	27.9903	8215.73	2525.47	5314.44	741	3	2008	2	1	NA	1	31
268109555	25118497	28023964	35232	222.82	216.8	3.23	3.14	2.62526	0.275074	0.00418356	6.98306	65.7511	33.1689	8296.18	3072.43	5985.63	779	4	2008	4	1	426	2	43
268637396	178445492	27991852	4320	221.99	214.51	3.25	3.14	2.90652	0.204225	0.00401656	6.6441	50.8457	33.27	8092.34	3153.11	5932.98	942	8	2008	2	1	328	2	47
266170124	118190223	134093468	3520	250.95	208.69	3.78	3.14	3.22298	0.0734888	0.00202506	6.65795	36.2898	30.3691	8009.67	2962.04	5636.27	781	5	2008	2	1	345	2	32
268660365	133819178	134093468	4320	200.22	205.07	3.07	3.14	2.92659	0.130626	0.003709	6.32811	35.2188	26.0807	6135.54	2492.31	4549.98	755	4	2008	2	1	378	1	47
266734314	23476771	178475597	33888	222.77	204.88	3.42	3.14	2.45039	0.336052	0.00353478	7.54215	95.07	38.28	10209.2	3363.11	7014.26	793	5	2008	3	1	314	2	0
267906179	28043365	28002110	32256	192.16	200.2	3.02	3.14	2.90552	0.188865	0.00250994	7.11833	75.247	34.2161	9329.99	3219.01	6438.37	758	4	2008	4	1	373	1	0
266724948	23456478	178449060	33888	248.49	196.13	3.98	3.14	1.95476	0.433869	0.00540397	7.48569	80.287	30.6817	7515.42	2683.03	5424.61	737	3	2008	3	1	331	2	0
269475430	178445492	26165705	35232	221.92	181.59	3.84	3.14	1.83338	0.429592	0.00494626	7.58988	86.8519	27.7038	6970.06	2397.9	4942.28	719	2	2008	4	2	353	2	47
268102642	23765556	23942172	6016	184.78	181.38	3.19	3.14	2.74563	0.14228	0.00176095	7.24423	80.7976	25.235	7132.94	2399.61	4832.22	736	3	2008	3	1	333	1	41
265202973	24293620	24313021	32256	171.02	157.19	3.42	3.14	2.15182	0.424496	0.00713388	7.04114	59.5043	31.8756	6909.14	2868.9	5336.88	719	2	2008	2	1	435	1	0
265745309	24863608	178449729	3520	355.92	301.51	3.69	3.13	2.50601	0.311446	0.00377802	7.31597	82.4362	35.4695	9262.98	3196.16	6488.64	767	4	2008	1	1	NA	2	0
267448360	23595407	28002110	3520	360.33	289	3.9	3.13	3.36832	0.0490714	0.00180125	6.62937	27.243	32.5059	8537.9	3169.36	6000.43	780	4	2008	3	1	390	1	37
267312107	23476771	115970258	33888	282.4	283.65	3.12	3.13	3.53001	0.0306041	0.000923077	7.20165	33.1544	36.8391	10462.4	3640.83	7101.92	810	5	2008	4	1	NA	2	40
269710695	23621721	178480503	3520	331.23	277	3.75	3.13	3.09852	0.154721	0.00272742	6.81794	56.7281	35.4672	9339.25	3400.66	6588.85	704	2	2008	4	1	385	2	38
263411391	25334584	115970258	33888	302.13	276.71	3.42	3.13	3.42747	0.00927034	0.000186342	8.66754	49.7491	31.6398	9539.43	3155.68	6292.31	837	6	2008	2	1	339	2	0
269259566	178447499	115969812	4224	225.58	276.69	2.55	3.13	2.89032	0.265059	0.00494768	6.71599	53.5724	39.665	9285.77	3705.23	6931	710	2	2008	4	1	343	2	26
263799634	23311082	178449060	3520	332.87	274.35	3.8	3.13	3.20253	0.127348	0.00210867	6.94638	60.3926	36.5038	9971.7	3521.45	6906.36	852	7	2008	1	2	436	1	41
269258451	178445492	178457534	4224	294.5	268.18	3.43	3.13	3.3221	0.123632	0.00250737	6.72889	49.3074	39.6621	10425.4	3835.2	7363.61	740	3	2008	4	1	356	1	43
268116468	23392254	28027532	3520	273.19	266.03	3.22	3.13	3.21649	0.122309	0.00306245	6.49653	39.9384	34.6458	8621.26	3338.14	6241.89	740	3	2008	3	1	377	1	42
267218224	24945226	178475151	32256	317.11	264.89	3.74	3.13	3.04898	0.210356	0.00325813	6.93122	64.5633	41.0714	10683.5	3869.88	7569.21	801	5	2008	4	1	340	2	0
267684963	23392254	28002110	3520	265.28	263.27	3.15	3.13	2.93232	0.198805	0.00404728	6.60507	49.1206	33.372	8064.19	3166.17	5930.11	758	4	2008	3	1	372	1	38
267684294	23497733	28023964	3520	270.75	258.55	3.28	3.13	2.85519	0.167676	0.0018248	7.36369	91.8871	31.3589	8890.83	2932.71	5984.4	717	2	2008	3	1	460	2	37
266743903	23476771	178479611	33888	291.18	258.13	3.53	3.13	2.69107	0.254681	0.00291083	7.32648	87.4943	35.7021	9685.21	3253.52	6651.22	753	4	2008	3	1	429	1	43
268698721	23765556	178485632	4320	295.21	256.72	3.6	3.13	2.78172	0.198866	0.00325781	6.86555	61.043	29.9792	7750.27	2838.34	5512.58	836	6	2008	4	1	383	1	0
265784557	111504460	28027532	4224	306.9	255.7	3.75	3.13	3.50408	0.0364137	0.00226882	6.3102	16.0496	35.4719	8636.89	3387.54	6227.02	725	3	2008	1	1	468	1	0
269271162	23765556	178486747	6016	226.16	247.61	2.86	3.13	2.52313	0.258242	0.0023683	7.60681	109.041	32.346	9040.38	2870.6	6042.04	731	3	2008	4	1	388	1	0
267032465	118190223	28002110	3520	298.85	244.6	3.83	3.13	2.87284	0.246303	0.00396783	6.89148	62.075	38.2201	9578.48	3574.42	6913.03	843	7	2008	4	1	300	1	46
1340334364	25231558	178484963	6336	228.28	243.88	2.93	3.13	2.02594	0.332316	0.00324456	7.6352	102.422	25.329	6854.01	2203.75	4651.98	757	4	2008	4	2	381	1	47
1340341946	23456478	23835132	6336	244.44	241.48	3.17	3.13	2.32775	0.317352	0.00282482	7.73195	112.344	33.4081	9199.91	2881.09	6153.03	741	3	2008	4	1	328	2	40
266673881	24007288	28023964	32256	343.85	240.92	4.47	3.13	3.08501	0.115087	0.00234023	6.75465	49.1777	30.5154	8095.19	2957.28	5692.13	746	3	2008	3	1	407	2	0
266021160	24998969	24007288	36352	178.47	239.85	2.33	3.13	2.28355	0.363874	0.00399577	7.53202	91.0648	35.2096	9207.06	3084.86	6398.69	724	3	2008	1	1	399	2	43
1740880720	115961784	134093468	6432	301.68	239.29	3.95	3.13	2.96336	0.126041	0.00247532	6.75781	50.9192	28.0135	7398.91	2707.4	5213.92	751	4	2008	2	1	334	1	44
266839124	26167489	134096367	35232	314.36	236.09	4.17	3.13	1.99667	0.401736	0.00395539	7.75535	101.567	31.5395	8328.29	2681.68	5704.18	847	7	2008	3	1	581	2	39
266074680	23516465	134090346	32736	309.21	235.64	4.11	3.13	3.30938	0.0273309	0.000752247	7.38902	36.3324	29.3778	8475.57	2910.38	5712.09	775	4	2008	1	1	500	1	36
267686970	23392254	28023964	3520	256.22	233.16	3.44	3.13	2.67852	0.195448	0.00207072	7.3877	94.3864	29.1323	8191.28	2690.98	5522.38	711	2	2008	3	1	435	2	44
265760027	25334584	134092353	3520	255.41	224.69	3.56	3.13	2.87164	0.232262	0.00435023	6.70046	53.3908	35.2769	8497.82	3320.81	6258.63	764	4	2008	1	1	329	1	42
266742788	23476771	178475597	33888	242.81	224.26	3.39	3.13	2.6827	0.176666	0.002036	7.29153	86.771	26.965	7563.53	2523.87	5126.24	790	5	2008	4	1	NA	2	37
262623755	118191115	25789058	33888	269.06	219.55	3.83	3.13	0.645886	0.82027	0.00893034	8.58858	91.8521	34.2396	7637.12	2655	5662.77	1026	8	2008	4	1	NA	2	45
267948103	178447499	28024633	32256	235.27	219.04	3.36	3.13	1.74625	0.444721	0.00381764	8.04438	116.491	30.4909	8138.88	2481.65	5458.15	669	1	2008	4	1	350	1	0
1340340831	23456478	178480503	6336	219.53	216.98	3.16	3.13	2.22429	0.340059	0.00357058	7.55127	95.2392	30.9903	8255.67	2718.36	5673.59	720	2	2008	4	1	354	2	36
267888785	178445715	178475151	32256	263.34	215.9	3.81	3.13	3.31468	0.0538918	0.00206237	6.51716	26.131	31.0824	7973.5	3017.18	5660.65	752	4	2008	4	1	349	2	0
266737882	23476771	178479611	33888	222.37	215.78	3.22	3.13	1.70825	0.557074	0.00699239	7.72766	79.6687	36.2334	8375.34	3079.15	6206.37	849	7	2008	4	2	319	2	44
268302227	133820070	23942172	6016	212.64	215.21	3.09	3.13	2.70683	0.180067	0.00205008	7.30447	87.8341	28.0123	7857.57	2616.57	5322.42	759	4	2008	4	2	416	2	47
267375885	134057342	134096367	35232	242.53	213.11	3.56	3.13	2.81565	0.130654	0.00154801	7.31622	84.4012	26.1675	7476.17	2492.66	5034.47	820	6	2008	4	1	424	1	57
266199114	25189857	24572593	3520	213.79	210.84	3.17	3.13	3.29708	0.062611	0.00230499	6.4529	27.1633	31.2245	7883.02	3023.06	5639.47	774	4	2008	2	1	387	2	41
266190417	133820070	134093468	3520	230	210.53	3.42	3.13	3.4078	0.0430005	0.00154929	6.74817	27.7549	33.3716	8952.56	3266.04	6232.84	763	4	2008	2	1	410	2	42
265743971	24863608	111510927	3520	237.17	208.3	3.56	3.13	2.61673	0.210456	0.0025955	7.20702	81.0848	27.9756	7642.73	2602.2	5254.17	769	4	2008	1	2	451	1	0
267306532	23456478	178480057	33888	240.07	206.72	3.64	3.13	1.09224	0.701786	0.00873811	8.06657	80.3132	32.0867	7005.03	2637.9	5319.71	822	6	2008	4	1	362	1	40
268117360	23476771	178433673	3520	219.84	205.36	3.35	3.13	2.45646	0.34258	0.0057018	6.93708	60.0828	33.6831	7772.81	3084.29	5834.42	799	5	2008	4	1	323	2	34
265245566	23438415	178479611	33888	237.39	203.57	3.64	3.13	1.57473	0.538373	0.00564642	7.96375	95.3476	32.7861	8143.49	2705.18	5749.15	880	7	2008	4	1	398	1	42
266654703	23476771	178448168	32256	218.83	203.14	3.37	3.13	2.4053	0.363808	0.00608718	6.95756	59.7662	34.1113	7733.88	3109.56	5853.01	748	3	2008	3	1	381	1	0
1740774349	23516465	134096813	39488	233.8	197.71	3.7	3.13	2.95805	0.167015	0.00315728	6.71972	52.8983	31.6205	8083.24	3024.33	5787.06	829	6	2008	2	1	337	1	42
267209527	24945226	178475151	39488	239.3	193.9	3.86	3.13	1.95779	0.4346	0.00580874	7.38588	74.8184	29.9198	7141.66	2639.1	5238.26	813	6	2008	4	1	331	1	0
267697897	133820070	23942172	6016	248.55	192.64	4.04	3.13	2.10857	0.291695	0.00191059	8.08645	152.673	26.6717	7533.83	2207.41	4859.78	736	3	2008	3	1	325	2	35
262601901	23133128	23835132	33888	230.8	191	3.79	3.13	2.3747	0.322656	0.00449977	7.14727	71.705	30.8954	7714.61	2812.17	5554.36	907	8	2008	1	1	422	2	36
265246012	23438415	178479611	33888	244.28	187.23	4.08	3.13	2.55106	0.321014	0.00563958	6.84014	56.9216	34.038	7798.82	3136.86	5877.31	859	7	2008	3	1	367	1	0
265208771	24293620	24302986	32256	183.8	172.1	3.35	3.13	2.56504	0.227894	0.00436174	6.67346	52.2484	25.5004	6119.18	2403.14	4515.09	851	7	2008	3	1	391	1	0
268663264	24498557	134057342	4320	131.11	159.73	2.57	3.13	2.72447	0.173734	0.0026475	6.9651	65.6217	26.5126	7104.97	2520.66	4960.95	722	3	2008	1	1	376	2	37.5
266676111	24406681	178452851	32256	175.69	154.61	3.56	3.13	1.90978	0.443989	0.00420035	7.90236	105.703	34.297	9006.35	2851.93	6150.02	732	3	2008	3	1	531	1	0
267119881	118190223	178452851	4224	430.13	350.02	3.84	3.12	3.0532	0.197892	0.00300264	6.95767	65.9059	39.8103	10499.7	3760.13	7386.82	734	3	2008	3	1	391	2	0
267901496	28042473	25334584	32256	313	297.34	3.28	3.12	2.77433	0.293052	0.00485911	6.88796	60.3099	39.7514	9527.53	3680.51	7026.1	749	3	2008	4	1	350	1	0
266838009	111506021	27998096	35232	333.34	296.44	3.5	3.12	2.54955	0.24655	0.00260916	7.41538	94.494	30.7054	8463.16	2783.89	5746.75	872	7	2008	3	2	612	2	41
266424790	26165705	23942172	6016	330.37	274.18	3.76	3.12	1.10359	0.572987	0.00451167	8.49584	127.001	27.2829	7142.18	2062.74	4738.48	724	3	2008	2	2	442	1	48
266366587	23229018	24572370	36800	216.26	266.53	2.53	3.12	3.0128	0.174119	0.00212622	7.22483	81.8911	36.809	10255.9	3461.3	6987.79	787	5	2008	2	1	356	1	42
268087924	23621721	178447722	4224	272.72	266	3.2	3.12	1.8172	0.529706	0.0063918	7.72921	82.8727	37.6136	8937.51	3196.16	6522.08	711	2	2008	3	1	464	1	38
268091715	120420223	24007288	4224	266.9	265.69	3.13	3.12	3.28776	0.104891	0.00163775	7.08725	64.046	37.3066	10472.7	3616.87	7152.78	777	4	2008	4	1	375	2	36
267379899	118190223	28426925	4224	304.58	264.47	3.59	3.12	2.42279	0.315641	0.00267901	7.79163	117.82	37.0584	10262.9	3173.19	6819.64	815	6	2008	4	1	368	1	0
265256047	23012708	115970258	33888	283.91	262.14	3.38	3.12	2.74399	0.244176	0.00270524	7.35627	90.2603	36.5712	10018.4	3334.08	6839.69	829	6	2008	3	1	353	2	0
266831319	23353675	28481114	6016	258.59	258.49	3.12	3.12	3.00181	0.134224	0.00177676	7.183	75.544	31.4395	8850.35	3006.58	6018.48	774	4	2008	3	1	502	2	36
268094837	23456478	27946583	4224	296.92	257.55	3.6	3.12	3.27627	0.0989006	0.0026176	6.53351	37.7829	34.3487	8739.76	3326.93	6257.84	725	3	2008	3	2	356	1	0
266672320	23476771	178475597	32256	287.41	256.67	3.5	3.12	2.80331	0.195299	0.00266349	7.08587	73.3244	31.3998	8488.73	2952.8	5886.08	820	6	2008	4	1	379	2	0
269266479	23456478	23942172	6016	245.61	252.98	3.03	3.12	2.72127	0.222038	0.00216049	7.50016	102.772	34.0499	9571.26	3088.03	6417.39	744	3	2008	4	1	542	2	38
269472085	118190223	26165705	35232	282.71	247.77	3.57	3.12	2.23814	0.390299	0.00425278	7.59129	91.775	37.0302	9602.4	3214.43	6691.21	738	3	2008	4	1	337	1	38
267382352	23438415	24007288	4224	266.32	244.38	3.4	3.12	0.493697	0.878829	0.00873476	8.90649	100.613	39.1498	8923.62	2907.51	6466.46	766	4	2008	3	1	352	1	44
1340308050	118190000	28067895	6336	208.48	243.53	2.67	3.12	3.21045	0.090956	0.00194107	6.81249	46.8588	32.118	8685.44	3131.55	6049.22	873	7	2008	3	1	338	2	44
267731347	23012708	24007288	4224	295.65	242.26	3.81	3.12	2.03419	0.432347	0.00511967	7.55515	84.4483	33.7774	8416.69	2933.84	6006.76	801	5	2008	4	1	369	2	0
262605915	23516465	24313021	33888	287.09	240.87	3.72	3.12	3.40922	0.0649764	0.00221708	6.50867	29.3072	35.2943	9026.25	3426.08	6426.72	884	7	2008	1	1	476	1	0
269475430	178445492	26165705	35232	269.36	240.74	3.49	3.12	1.83338	0.429592	0.00494626	7.58988	86.8519	27.7038	6970.06	2397.9	4942.28	719	2	2008	4	2	353	2	47
268294422	25615564	27946583	4224	266.36	239.64	3.47	3.12	2.81536	0.224589	0.00332484	6.98791	67.5488	34.3612	8954.83	3219.33	6332.17	718	2	2008	4	1	462	1	0
267310992	23438415	178480057	33888	244.92	237.3	3.22	3.12	1.25015	0.64885	0.00773575	8.01655	83.8768	32.3069	7351.97	2663.28	5461.29	813	6	2008	4	1	320	2	40
267731347	23012708	24007288	4224	206.59	229.81	2.8	3.12	2.03419	0.432347	0.00511967	7.55515	84.4483	33.7774	8416.69	2933.84	6006.76	801	5	2008	4	1	369	2	0
267896367	25615564	178475151	39488	242.55	229.41	3.3	3.12	2.4986	0.232525	0.00243166	7.41879	95.624	27.8405	7728.14	2533.77	5229.87	724	3	2008	4	1	357	2	0
1740861096	118190892	134093468	6432	278.99	228.7	3.8	3.12	2.04093	0.321073	0.00374506	7.38125	85.7323	23.3132	6118.78	2085.65	4265.97	780	4	2008	1	1	471	2	42
267157791	23621721	0	6016	275.99	228.28	3.77	3.12	3.22741	0.0292517	0.000567927	7.69213	51.5062	27.4801	8100.43	2725.49	5404.69	803	5	2008	3	1	599	2	38
269256667	25615564	24007288	4224	236.71	227.62	3.25	3.12	3.20521	0.0791049	0.00175165	6.84929	45.1602	30.8	8402.38	3011.74	5826.12	749	3	2008	4	1	392	1	0
262617511	23516465	178447945	33888	271.78	224.42	3.78	3.12	2.59076	0.273852	0.00356594	7.17984	76.7965	33.306	8708.45	3053.73	6120.36	805	5	2008	1	1	332	1	0
266826413	23311082	23942172	4224	219.64	222.08	3.08	3.12	2.83674	0.15519	0.00141556	7.57831	109.632	30.2802	8754.08	2808.29	5801.45	771	4	2008	3	1	344	2	0
265761588	133820070	178457980	3520	247.48	221.52	3.49	3.12	3.02444	0.159675	0.00292216	6.7672	54.6427	33.2348	8631.25	3183.93	6131.68	755	4	2008	1	1	NA	2	0
266219407	111505798	134096367	35232	239.59	208.11	3.59	3.12	3.06353	0.0838266	0.00109487	7.38858	76.5631	28.3138	8217.96	2750.57	5509.9	787	5	2008	2	1	334	1	49
267137052	24863608	134093468	36352	191.63	207.9	2.88	3.12	3.02407	0.108664	0.00172367	7.05477	63.0425	28.9533	8085.87	2804.96	5537.54	776	4	2008	3	1	323	2	39
265766271	25189857	134092353	3520	252.64	207.36	3.81	3.12	2.21951	0.393316	0.00567138	7.20668	69.351	32.902	7796.6	2952.53	5758.39	730	3	2008	1	1	377	2	0
262605246	23133128	23835132	33888	225.86	205.07	3.44	3.12	3.14827	0.116973	0.00237239	6.75083	49.3061	32.6965	8660.03	3167.12	6094.05	893	7	2008	1	1	379	1	0
266942150	23311082	24007288	6016	243.89	202.21	3.76	3.12	1.47715	0.515225	0.00497438	8.03593	103.576	28.5806	7311.7	2331.11	5050.4	725	3	2008	2	1	443	1	40
266193762	25189857	134092353	3520	205.39	202.14	3.17	3.12	3.31936	0.0614748	0.0016313	6.81295	37.6845	32.4919	8826.64	3184.57	6126.12	770	4	2008	2	1	320	1	43
262616396	23516465	24313021	33888	175.95	196.26	2.8	3.12	3.40883	0.0803849	0.00285985	6.3278	28.1081	36.4747	8858.58	3507.42	6450.88	861	7	2008	1	1	392	2	40
268681550	25334584	178449729	4320	186.31	192.27	3.02	3.12	2.31255	0.413988	0.00704881	7.00616	58.7316	36.0436	7817.93	3252.76	6038.17	737	3	2008	2	1	360	2	33
268663041	26162360	178451513	4320	172.89	178.3	3.02	3.12	2.61166	0.263383	0.00549369	6.57484	47.9428	29.0082	6482.98	2708.43	4941.89	766	4	2008	2	1	367	2	39
266192647	25189857	178449060	3520	212.45	173.07	3.83	3.12	2.15802	0.328713	0.00404831	7.32049	81.1976	26.4331	6821.48	2374.07	4807.84	797	5	2008	2	2	347	1	40
267315675	23392254	0	33888	214.34	172.56	3.87	3.12	2.73074	0.167844	0.00296244	6.79889	56.6573	25.5461	6646.26	2441.34	4716.52	737	3	2008	4	2	386	1	42
267908409	28042473	25334584	32256	199.34	169.56	3.67	3.12	2.44306	0.418978	0.0101259	6.51688	41.3767	36.0109	6264.52	3211.48	5288.94	743	3	2008	4	1	NA	1	0
452461871	118190223	134093245	320	219.58	168.77	4.06	3.12	2.50312	0.265177	0.0028927	7.39568	91.6714	31.0647	8458.73	2807.51	5782.47	770	4	2008	3	1	396	2	38
267571010	25334584	23596076	33184	199.11	165.07	3.77	3.12	2.0945	0.324136	0.00368181	7.42092	88.0371	25.0723	6611.54	2233.8	4591.67	816	6	2008	4	1	357	2	0
266674550	24003497	28002110	32256	199.45	164.92	3.78	3.12	2.83198	0.197218	0.00544587	6.24098	36.2143	28.2945	6018.29	2650.66	4668.2	824	6	2008	4	1	358	2	0
268710763	22322300	178485855	4320	150.94	162.17	2.9	3.12	3.22672	0.0291097	0.00141682	6.75028	20.5458	26.7249	7137.14	2608.25	4964.15	762	4	2008	4	1	494	1	0
267136606	24898173	115970258	36352	152.45	154.24	3.08	3.12	1.14909	0.460688	0.00280781	8.58205	164.073	20.8647	5681.67	1539.2	3604.15	765	4	2008	3	2	NA	1	43
263462458	24707062	24998969	32256	144.78	130.07	3.47	3.12	0.65982	0.576421	0.00295527	9.18133	195.048	22.7146	6003.7	1470.27	3678.25	786	5	2008	1	2	412	1	0
268379608	178447945	134075628	32736	361.63	379.33	2.96	3.11	0.809951	0.702164	0.00461779	9.15397	152.056	37.926	9841.4	2539.48	6281.89	747	3	2008	4	1	596	1	44
266826190	111504683	23942172	4224	340.94	336.76	3.15	3.11	1.258	0.498593	0.0025237	8.96463	197.564	29.8148	7995.43	2022.24	4927.1	739	3	2008	2	1	NA	2	33
266677672	23476771	178475597	32256	349.12	304.14	3.57	3.11	3.10632	0.231417	0.00408214	6.77419	56.6901	45.1175	11108.1	4245.08	8094.42	780	4	2008	3	1	337	2	0
267701911	118190223	24007288	6016	317.85	294.3	3.36	3.11	2.14431	0.384822	0.00391382	7.6764	98.3239	33.9592	8960.02	2920.35	6160.37	798	5	2008	4	2	392	2	40
267374547	26165705	134096367	35232	312.5	278.93	3.48	3.11	2.67406	0.291673	0.00350804	7.30144	83.1442	39.3208	10384	3560.61	7234.98	765	4	2008	3	1	338	1	42
268692700	23765556	134092353	4320	295.98	277.36	3.32	3.11	3.01027	0.136109	0.00137204	7.48861	99.2017	33.1112	9572.48	3118.7	6376.75	737	3	2008	3	1	494	2	37
263411614	26162360	27946583	33888	328.03	277.21	3.68	3.11	2.98687	0.208563	0.00387159	6.71247	53.8701	36.9573	9128.97	3498.58	6643.78	782	5	2008	2	1	566	1	0
267907517	23621721	178475597	32256	239.77	274.65	2.71	3.11	2.78338	0.220583	0.00309112	7.05402	71.3603	33.2545	8804.61	3109.9	6169.97	736	3	2008	4	1	NA	1	0
266659832	24998969	178447722	32256	334.93	273.01	3.81	3.11	2.87076	0.159914	0.0029965	6.73946	53.3669	28.4133	7331.96	2722.3	5225.28	751	4	2008	3	1	332	1	0
265781435	111504460	24007288	4224	232.77	271.69	2.66	3.11	3.1514	0.0970209	0.0008284	7.78448	117.118	33.6665	9947.75	3196.79	6546.12	768	4	2008	1	1	470	1	0
267300957	26165705	178479611	33888	287.11	265.85	3.36	3.11	2.6535	0.253806	0.00339243	7.1294	74.8155	32.9462	8652.77	3043.75	6075.87	809	5	2008	4	2	325	2	43
266570632	24003274	134092576	3520	281.25	263.73	3.31	3.11	3.10156	0.115269	0.00224048	6.80433	51.4482	31.2031	8356.57	3024.09	5848.86	747	3	2008	2	2	397	1	40
266641992	23353675	28023964	32256	304.6	263.14	3.59	3.11	1.76834	0.556286	0.00713983	7.69127	77.913	37.9023	8680.35	3232.98	6469.57	785	5	2008	3	1	339	1	0
266839124	26167489	134096367	35232	343.69	262.46	4.08	3.11	1.99667	0.401736	0.00395539	7.75535	101.567	31.5395	8328.29	2681.68	5704.18	847	7	2008	3	1	581	2	39
268306018	23621721	24572370	3520	315.81	260.4	3.77	3.11	3.17838	0.162262	0.00332589	6.63189	48.7875	38.3559	9624.69	3672.12	6951.95	764	4	2008	4	1	689	1	39
268073652	24898173	24007288	36352	150.38	257.51	1.82	3.11	2.54682	0.232164	0.00285174	7.22027	81.4114	28.1082	7602.64	2596.3	5248.44	747	3	2008	3	1	361	1	41
266231226	111505798	134091684	35232	312.91	253.97	3.83	3.11	3.18009	0.0934768	0.00103408	7.51683	90.3965	33.3697	9754.92	3212.56	6495.87	759	4	2008	2	1	407	2	43
262586514	25066538	23942172	33888	282.58	250.88	3.5	3.11	1.16991	0.653624	0.00606901	8.44102	107.699	35.6878	8858.25	2758.18	6145	1145	8	2008	4	2	415	1	48
266175699	118190892	134092353	3520	291.26	250.67	3.62	3.11	2.63087	0.293424	0.00403065	7.13172	72.7981	36.4361	9292.63	3337.4	6621.32	722	3	2008	1	1	366	2	38
268668616	24498557	134092353	4320	230.68	250.47	2.86	3.11	3.13363	0.0937429	0.00114809	7.40426	81.6511	31.5818	9164.12	3051.66	6136.81	751	4	2008	2	1	455	1	46
266835556	24873420	24313021	6016	255.78	250.06	3.18	3.11	2.29128	0.299433	0.00234681	7.86767	127.591	31.3041	8764.88	2664.17	5763.55	730	3	2008	2	1	458	2	38
1340070332	23229018	23942172	6336	257.78	248.39	3.22	3.11	2.87165	0.211044	0.00340926	6.88026	61.9032	34.1679	8784.19	3223.68	6263.34	769	4	2008	1	1	415	2	38
266656264	24007288	28023964	39488	297.02	248.16	3.73	3.11	2.5042	0.266722	0.00264433	7.51843	100.866	32.0752	8856.36	2865.21	5980.13	798	5	2008	3	1	388	2	0
267222015	24873420	178475597	32256	254.01	247.97	3.18	3.11	2.23199	0.300497	0.00196207	8.10698	153.154	31.2941	8821.69	2575.15	5686.62	825	6	2008	4	1	343	1	0
266734760	23621721	24007288	33888	281.37	246.59	3.55	3.11	2.79779	0.298031	0.00516138	6.83615	57.7425	40.7955	9576.03	3777.84	7135.17	876	7	2008	4	2	341	2	40
267135937	24945226	134093468	36352	190.11	244.07	2.42	3.11	2.57655	0.241269	0.00249074	7.44162	96.8663	31.1458	8632.08	2821.73	5839.55	779	4	2008	3	1	354	2	39
266646006	23476771	178475597	32256	278.85	243.88	3.55	3.11	2.77238	0.252869	0.00317804	7.20587	79.5678	37.5707	10011.6	3455.31	6964.76	756	4	2008	3	1	421	2	0
266742342	23476771	178479611	33888	281.19	242.85	3.6	3.11	2.74902	0.269223	0.00371944	7.10027	72.3827	37.8112	9762	3486.91	6918.09	757	4	2008	3	2	335	1	0
275217903	23012708	26165705	39488	232.13	241.11	2.99	3.11	2.96928	0.163441	0.00268888	6.88598	60.7841	32.3671	8596.28	3092.55	6035.55	877	7	2008	4	1	339	1	0
269275845	23765556	23942172	6016	274.19	240.73	3.55	3.11	2.92901	0.0814218	0.00213038	6.65232	38.2195	23.2019	6101.42	2260.44	4301.63	649	1	2008	3	1	321	2	25
265746870	118190223	178449729	3520	279.05	238.6	3.64	3.11	2.27538	0.314893	0.00315164	7.57356	99.9141	30.2758	8208.47	2660.48	5581.04	754	4	2008	1	1	443	1	0
267446353	23595407	24572370	3520	247.71	237.19	3.25	3.11	2.31224	0.36304	0.00420343	7.45835	86.3674	35.4403	9152.17	3128.66	6421.2	816	6	2008	4	1	326	1	37
1340349305	25231558	26626423	6336	255.34	236.91	3.35	3.11	3.24368	0.0625771	0.00131397	7.04988	47.6245	30.6571	8616.64	3012.51	5888.06	707	2	2008	4	1	429	2	38
267131923	26167489	24007288	36352	176.1	234	2.34	3.11	2.5453	0.277724	0.00389949	7.08742	71.2205	31.5724	8074.95	2908.4	5751.06	849	7	2008	3	1	358	2	0
266833995	23311082	23942172	6016	255.31	232.97	3.41	3.11	3.09892	0.0552461	0.000826171	7.49089	66.8701	26.4658	7745.98	2601.38	5181.99	775	4	2008	3	1	410	2	37
268648323	24945226	134093468	4320	283.9	232.59	3.79	3.11	3.53611	0.0397501	0.00253794	6.21397	15.6624	36.8083	8726.58	3493.45	6357.55	817	6	2008	1	1	531	2	33
269274284	23765556	178477827	6016	242.97	232.11	3.25	3.11	3.13108	0.135414	0.00321806	6.51611	42.0793	33.1837	8229.86	3190.46	5971.31	730	3	2008	4	1	522	2	38
263416966	25176031	178449060	33888	224.69	230.68	3.03	3.11	2.71035	0.237253	0.00290581	7.22685	81.6479	33.703	9098.32	3107.51	6285.36	798	5	2008	2	1	333	2	0
268293753	24406681	24007288	4224	260.16	229.99	3.52	3.11	2.19053	0.403915	0.00509921	7.4108	79.2112	34.9032	8630.16	3081.01	6208.89	718	2	2008	4	1	438	2	0
1340329012	120420223	178480503	6336	235.93	229.33	3.2	3.11	2.43516	0.285916	0.00296796	7.48388	96.3341	31.6663	8624.17	2825.1	5873.06	815	6	2008	4	2	442	2	37
1340308719	133819847	24007288	6336	253.37	228.93	3.44	3.11	1.25997	0.542378	0.00346063	8.73958	156.728	31.7866	8512.08	2275.76	5420.58	701	2	2008	1	2	372	1	46
266665630	24945226	178475597	32256	281.91	224.93	3.9	3.11	2.35831	0.345555	0.00391456	7.45848	88.2743	35.1984	9205.32	3114.5	6413.58	831	6	2008	4	1	343	1	0
265197621	23476771	24302986	32256	231.97	223.57	3.23	3.11	1.93449	0.436727	0.00411793	7.89109	106.055	34.2826	9028.31	2856	6156.75	772	4	2008	2	1	419	2	0
265739511	115961784	178447499	3520	263.63	222.24	3.69	3.11	2.62477	0.294231	0.00489031	6.88596	60.1662	34.3305	8213.6	3178	6062.43	796	5	2008	1	1	382	1	0
268862626	28059867	27998096	3520	275.39	220.62	3.88	3.11	3.25245	0.080298	0.00213958	6.64075	37.5299	31.9203	8376.44	3109.39	5910.44	712	2	2008	4	1	378	2	41
267886109	23456478	178475597	32256	229.69	220.37	3.24	3.11	2.13676	0.370977	0.00318782	7.88095	116.373	34.1394	9296.84	2862.3	6207.82	711	2	2008	3	1	348	2	0
900475561	25231335	178469130	112000	242.22	215.93	3.49	3.11	3.17274	0.0677781	0.00139069	7.0238	48.737	29.0313	8132.28	2848.96	5566.6	745	3	2008	4	1	315	1	43
265762703	133820070	178458203	3520	252.78	215.54	3.65	3.11	2.52678	0.27125	0.00365531	7.13371	74.207	30.6846	7965.06	2823.04	5624.98	727	3	2008	1	1	541	2	0
267238294	24945226	178475597	32256	216.93	215.12	3.13	3.11	2.81116	0.218048	0.00353772	6.875	61.6352	32.8431	8388.71	3093.71	6000.49	772	4	2008	4	1	327	2	0
899313062	23229018	178468238	112000	262.99	210.87	3.88	3.11	2.20721	0.318149	0.00307205	7.62603	103.562	28.9429	7882.37	2527.08	5333.1	788	5	2008	3	2	498	1	43
267308093	23476771	24007288	33888	264.11	210.14	3.91	3.11	2.39563	0.331473	0.00490371	7.08046	67.5964	31.8436	7754.05	2904.92	5660.56	806	5	2008	4	1	342	2	43
1340059405	23259123	0	6336	199.28	209.36	2.96	3.11	2.724	0.187037	0.00237262	7.17416	78.8312	28.6117	7872.9	2685.83	5401.62	884	7	2008	1	1	478	2	38
268302673	23476771	23942172	6016	249.89	207.71	3.74	3.11	2.52276	0.233171	0.00268588	7.30006	86.8135	27.9498	7643.72	2566.82	5234.3	757	4	2008	4	1	397	2	40
266732753	23012708	178479611	33888	232.02	203.87	3.54	3.11	2.61249	0.205254	0.002001	7.48958	102.576	28.7227	8119.8	2623	5435.7	803	5	2008	3	1	343	1	0
263414959	25334584	115963568	33888	262.73	203.79	4.01	3.11	3.19992	0.0680858	0.00218222	6.5446	31.2002	28.9646	7464.48	2815.64	5300.51	805	5	2008	2	1	341	1	42
266738774	23012708	115970258	33888	247.03	203.63	3.77	3.11	2.78203	0.23649	0.00467749	6.63376	50.5592	32.2438	7576.64	3032.13	5645.53	826	6	2008	4	1	344	2	42
268858612	178448391	178433673	3520	242.76	200.7	3.76	3.11	2.87843	0.231947	0.00527021	6.46241	44.011	33.929	7550.81	3184.06	5761.76	768	4	2008	4	1	431	1	53
266178152	27749005	28023964	3520	244.09	198.12	3.84	3.11	3.20733	0.0654546	0.0029279	6.2153	22.3555	28.3677	6700.24	2706.86	4918.21	920	8	2008	3	1	381	2	38
265753783	23311082	134092353	3520	243.33	190.7	3.97	3.11	2.95125	0.123819	0.00267554	6.65706	46.2784	27.1734	7030.85	2625.95	5003.02	832	6	2008	2	2	388	1	47
263407377	24945226	28348875	33888	206.81	189.59	3.4	3.11	1.78616	0.53263	0.00565998	7.93034	94.1046	39.41	9769.57	3266.17	6913.36	875	7	2008	3	1	577	1	32
1740774126	23516465	24293620	39488	275.99	187.64	4.58	3.11	3.04179	0.101948	0.00382251	6.13438	26.6705	26.4326	5949.6	2504.76	4473.16	729	3	2008	1	1	343	1	35
263447740	178448391	23942172	32256	202.35	183.63	3.43	3.11	2.88075	0.189224	0.00224331	7.25403	84.3503	34.1489	9485.84	3189.07	6463.33	791	5	2008	1	1	NA	1	0
262601455	23133128	23497733	33888	166.66	172.13	3.01	3.11	1.52725	0.595084	0.00883502	7.5432	67.3552	31.1078	6498.93	2682.43	5085.87	842	7	2008	1	1	315	2	20
1340326559	23456478	134096813	6336	159.7	165.38	3.01	3.11	1.27173	0.633955	0.00868168	7.75563	73.0222	28.7297	6151.53	2434.13	4743.68	831	6	2008	4	2	350	1	43
1340066318	23229018	23942172	6336	153.38	151.64	3.15	3.11	2.77288	0.0962226	0.00231513	6.65219	41.5625	20.8072	5445.9	2022.24	3851.01	811	6	2008	1	2	393	1	40
266658717	24007288	178475597	32256	161.16	150.52	3.33	3.11	2.28837	0.324808	0.00607539	6.76117	53.463	25.9449	5758.63	2391.01	4404.86	782	5	2008	3	1	395	2	0
1340332134	23621721	178484963	6336	136.32	145.63	2.91	3.11	1.59569	0.687255	0.010457	7.6947	65.722	44.031	8634.37	3741.32	6950.27	767	4	2008	4	1	400	1	40
269703782	23456478	28002110	3520	154.69	145.3	3.31	3.11	1.6932	0.513611	0.0103166	6.92325	49.7847	24.2067	4407.6	2141.79	3667.75	714	2	2008	4	1	439	1	41
266227881	111505798	134092353	35232	163.81	136.67	3.72	3.11	2.63504	0.151056	0.00332406	6.56858	45.4433	21.3378	5308.62	2046.67	3848.66	760	4	2008	2	1	353	1	43
265251810	23456478	178449060	33888	142.08	122.95	3.6	3.11	0.122477	0.78761	0.00755919	8.73246	104.192	19.9712	4730.11	1500.42	3356.34	748	3	2008	2	1	380	1	40
267705033	26167489	134096367	35232	379.2	326.63	3.6	3.1	2.59783	0.281825	0.00304476	7.42732	92.5608	36.3092	9837.7	3259.56	6733.35	774	4	2008	3	1	342	2	38
266228996	24873420	134096367	35232	365.09	314.95	3.6	3.1	3.29539	0.0784998	0.00138995	7.0949	56.4768	34.2451	9669.36	3349.93	6591.39	802	5	2008	3	1	391	1	50
268692700	23765556	134092353	4320	345.37	314.38	3.4	3.1	3.01027	0.136109	0.00137204	7.48861	99.2017	33.1112	9572.48	3118.7	6376.75	737	3	2008	3	1	494	2	37
268296206	178451513	24007288	4224	400.07	300.49	4.13	3.1	1.79307	0.470591	0.00386078	8.17191	121.89	35.9738	9598.41	2866.74	6392.96	762	4	2008	4	1	336	2	37
265744417	25231335	23942172	3520	331.08	296.22	3.46	3.1	2.68658	0.237721	0.00323214	7.09785	73.5491	32.1551	8487.31	2987.42	5949.96	748	3	2008	1	1	372	1	0
265000489	111506467	134092130	32736	371.56	293.68	3.92	3.1	2.87706	0.18495	0.00218829	7.25739	84.5182	33.5397	9338.15	3136.18	6355.97	790	5	2008	1	1	357	1	40
265237092	23456478	26303073	33888	327.78	291.24	3.49	3.1	2.53685	0.325749	0.00312952	7.64543	104.089	41.4415	11266.7	3605.37	7623.13	744	3	2008	2	1	351	2	40
900485596	178444600	178469353	112000	365.08	288.7	3.92	3.1	2.7015	0.204917	0.00204761	7.45974	100.076	31.2001	8798.78	2856.44	5904.44	759	4	2008	4	1	558	1	41
263799411	23311082	178447499	3520	326.64	283.84	3.57	3.1	3.00143	0.192084	0.00271128	7.04562	70.8464	37.6272	10122	3547.98	7042.07	832	6	2008	1	1	353	1	45
263904667	24416716	24302986	32256	261.32	283.03	2.86	3.1	1.59596	0.529492	0.00562327	7.92406	94.161	32.2337	8000.77	2673.45	5658.4	785	5	2008	1	1	551	1	0
267043392	25189857	23596076	33184	307.87	278.47	3.43	3.1	3.02142	0.167681	0.00254845	6.9737	65.7971	35.0139	9428.67	3334.01	6567.85	852	7	2008	4	1	345	2	0
266209818	118190669	134093468	4224	357.82	276.37	4.01	3.1	3.20854	0.0646248	0.00191321	6.66346	33.7781	29.1187	7698.28	2842.68	5407.06	719	2	2008	2	2	653	2	0
265237315	23353675	178433673	33888	305.37	275.23	3.44	3.1	3.12671	0.166582	0.00251713	6.98157	66.1795	38.8032	10469.5	3695.18	7285.22	852	7	2008	3	1	394	2	0
267703472	23621721	23942172	6016	238.92	273.19	2.71	3.1	1.32562	0.596727	0.00435605	8.68011	136.988	39.0453	10260	2852.05	6702.31	764	4	2008	4	1	395	2	42
267699458	24003274	23942172	6016	245.37	272.92	2.78	3.1	1.56451	0.510822	0.00496289	8.01607	102.928	30.5954	7826.06	2502.57	5410.61	748	3	2008	3	1	521	2	40
266185734	133820070	133819847	3520	279.32	270.55	3.2	3.1	2.90443	0.160285	0.00165711	7.42894	96.7257	32.3608	9249.6	3023.73	6192.04	773	4	2008	2	1	348	2	40
267299173	23476771	178475597	33888	303.67	265.65	3.54	3.1	1.70191	0.539576	0.00695564	7.64893	77.5739	33.4534	7705.13	2866.17	5729.97	794	5	2008	4	2	368	1	0
268305349	23621721	24007288	6016	325.56	263.41	3.83	3.1	3.17364	0.130012	0.00201058	7.01662	64.664	36.0777	9952.03	3472.6	6854.35	742	3	2008	4	1	599	1	50
266224982	111506467	134099043	35232	304.5	262.88	3.59	3.1	3.15496	0.140219	0.00187293	7.16087	74.8665	37.3332	10460.2	3564.94	7130.2	842	7	2008	3	1	317	2	40
266829981	23765556	178452851	4224	291.14	262.79	3.43	3.1	2.69622	0.195771	0.00113608	8.10753	172.322	33.3994	9649.96	2883.14	6205.03	794	5	2008	3	1	NA	1	40
265684876	25086162	24313021	35232	307.58	262.72	3.63	3.1	2.33418	0.404566	0.00489832	7.47069	82.5928	41.0725	10287.9	3605.49	7338.11	837	6	2008	2	1	340	2	47
269275622	23765556	23942172	6016	259.19	262.65	3.06	3.1	3.28878	0.0942809	0.00190122	6.85596	49.5898	35.2531	9595.66	3435.25	6662.57	745	3	2008	4	1	354	2	37
266414978	26162360	23595407	6016	219.63	260.68	2.61	3.1	3.21142	0.0639592	0.00129077	7.078	49.5511	29.877	8426.17	2935.11	5748.37	722	3	2008	2	1	452	1	41
267729563	118190223	24007288	4224	269.21	255.58	3.27	3.1	3.13415	0.133829	0.00222908	6.92335	60.0376	34.7558	9432.75	3347.43	6554.25	756	4	2008	3	1	438	1	0
268684003	25334584	178449729	4320	241.13	255.16	2.93	3.1	3.34183	0.05035	0.00389499	5.82741	12.9268	30.5798	6302.8	2796.53	4830.1	758	4	2008	3	1	376	2	39
266660278	23757528	178475597	32256	259.43	253.56	3.17	3.1	2.66663	0.174068	0.00408861	6.45685	42.574	23.2321	5485.81	2210.89	4072.94	770	4	2008	3	1	346	2	0
263916040	24416716	24302986	32256	237.8	251.11	2.94	3.1	1.51762	0.501223	0.00698029	7.45307	71.8055	23.5378	5337.34	2054.69	4015.55	795	5	2008	1	1	334	2	0
266564611	27749005	27991852	3520	266.42	251.07	3.29	3.1	3.50272	0.023769	0.00181615	6.46104	13.0876	34.4696	8667.92	3305.08	6153.23	815	6	2008	3	1	385	2	34
266652696	26165705	178475597	32256	269.88	249.31	3.36	3.1	1.75991	0.48534	0.00476351	7.94177	101.887	33.741	8678.82	2788.8	5996.56	766	4	2008	3	1	348	2	0
266840908	24873420	134092353	35232	286.48	247.52	3.59	3.1	2.25977	0.418644	0.00491555	7.54059	85.1673	40.5217	10182.2	3528.35	7235.6	817	6	2008	3	1	403	2	33
266653142	23456478	178475151	32256	291.74	246.14	3.68	3.1	3.40545	0.0691571	0.00153106	6.93005	45.1693	36.5911	10118.8	3587.89	6969.46	810	5	2008	3	1	344	2	0
267317905	23392254	178475151	33888	272.51	237.92	3.55	3.1	2.94625	0.190143	0.00325122	6.818	58.4837	34.1154	8779.82	3240.38	6261.73	793	5	2008	4	1	421	2	0
1340333918	23476771	134093468	6336	282.6	236.69	3.7	3.1	3.22714	0.190098	0.0052717	6.24254	36.0601	41.2057	8846.42	3867.66	6833.8	747	3	2008	4	1	337	1	45
1340072339	24293620	25781699	6336	257.85	236.28	3.39	3.1	2.54924	0.298747	0.00419827	7.10815	71.1596	33.9413	8572.39	3109.96	6141.29	991	8	2008	3	1	514	1	40
264997813	24499449	178447499	32736	257.62	235.14	3.39	3.1	2.66895	0.20565	0.0022692	7.34039	90.6267	29.6692	8264.75	2739.97	5604.41	799	5	2008	1	1	340	2	38
268091269	23438415	24007288	4224	304.09	234.86	4.01	3.1	2.49047	0.277327	0.00365548	7.16775	75.866	30.3768	7903.81	2785.27	5570.33	747	3	2008	4	1	370	1	0
266413417	25308047	28481114	6016	235.56	233.99	3.12	3.1	2.96946	0.0737876	0.000464744	8.24027	158.77	26.3004	7852.94	2492.61	5118.69	879	7	2008	3	1	355	2	38
267895921	28043365	25334584	32256	251.85	230.65	3.38	3.1	2.7721	0.187259	0.00250374	7.11164	74.7916	29.7495	8110.48	2801.07	5598.45	776	4	2008	4	1	315	2	0
266075349	23516465	24572370	32736	282.3	230.06	3.8	3.1	2.33435	0.301614	0.00302715	7.54954	99.6363	30.5886	8328.17	2701.85	5655.78	733	3	2008	1	1	379	1	40
263410053	25334584	26303073	33888	288.22	229.56	3.89	3.1	3.09412	0.0667644	0.000354606	8.47491	188.278	29.2847	8750.9	2767.16	5687.38	814	6	2008	2	1	563	1	0
268668393	133819178	178449729	4320	223.27	229.18	3.02	3.1	3.05066	0.0953256	0.0027755	6.4481	34.3454	26.9088	6710.52	2599.69	4843.99	769	4	2008	2	1	411	1	46
269278075	23438415	178486747	6016	260.16	228.05	3.54	3.1	2.76294	0.188058	0.0026595	7.04473	70.7117	29.2461	7884.11	2761.06	5479.97	742	3	2008	4	1	332	1	0
267297389	23476771	178475597	33888	278.83	227	3.81	3.1	2.48859	0.302178	0.00353302	7.35158	85.5298	34.15	9032.61	3073.4	6277.93	737	3	2008	3	1	331	2	0
265245566	23438415	178479611	33888	264.94	225.54	3.64	3.1	1.57473	0.538373	0.00564642	7.96375	95.3476	32.7861	8143.49	2705.18	5749.15	880	7	2008	4	1	398	1	42
263929643	23353675	24302986	32256	244.21	224.99	3.36	3.1	2.15307	0.423021	0.0043815	7.72752	96.5471	38.9886	10110.8	3322.1	7009.76	804	5	2008	2	1	361	2	0
265749100	178445715	178458203	3520	278.1	222.38	3.88	3.1	2.70061	0.291276	0.00501223	6.83844	58.1131	36.3289	8595.05	3368.86	6380.29	751	4	2008	1	1	NA	2	0
267223353	24873420	28002779	32256	273.58	221.26	3.84	3.1	2.41512	0.307272	0.0040638	7.19736	75.612	31.0932	7955.12	2828.77	5650.54	792	5	2008	4	1	481	1	0
262588298	25066538	23356574	33888	249.07	218.5	3.53	3.1	2.69862	0.255856	0.00399493	6.93575	64.0451	33.3486	8381.76	3107.62	6037.31	862	7	2008	1	1	356	2	40
265759358	118190669	23497733	3520	255.84	216.64	3.66	3.1	2.87381	0.208453	0.0036698	6.77654	56.8021	33.3621	8382.24	3156.32	6049.17	740	3	2008	1	2	354	1	51
452369326	118191115	178445492	320	254.8	214.71	3.68	3.1	1.80257	0.418478	0.00512879	7.47947	81.594	25.182	6244.71	2206.04	4477.79	934	8	2008	1	1	359	1	40
452362413	134057342	178445492	320	241.29	211.31	3.54	3.1	2.9543	0.0876948	0.00255017	6.49527	34.3878	23.971	6070.95	2322.27	4351.25	887	7	2008	1	1	378	1	38
266851389	23516465	24572370	32736	250.62	210.36	3.7	3.1	3.13958	0.0410241	0.000451241	8.01954	90.9141	26.6708	7983.94	2621.58	5270.12	855	7	2008	4	1	398	2	41
268684895	24998969	178449729	4320	206.54	206.92	3.09	3.1	0.144971	0.971015	0.0113147	8.83341	85.819	33.0211	6768.66	2531.81	5247.15	759	4	2008	3	1	360	2	44
266736990	23476771	24007288	33888	216.6	204.47	3.28	3.1	1.91522	0.330661	0.00203826	8.24432	162.227	26.2402	7347.84	2096.01	4701.29	863	7	2008	4	1	NA	1	43
265758466	133820070	23497733	3520	195.53	203.15	2.98	3.1	2.70013	0.198589	0.00266634	7.10409	74.4799	28.7191	7772.91	2695.78	5384.12	743	3	2008	1	1	341	1	40
268296652	0	24007288	4224	188.01	201.59	2.9	3.1	1.4047	0.607536	0.00729621	7.90972	83.2673	32.5808	7512.95	2715.37	5552.58	784	5	2008	4	1	326	2	34
269271385	23456478	23942172	6016	250.97	199.21	3.91	3.1	3.00085	0.127667	0.00132843	7.46939	96.1037	31.6913	9170.7	3001.06	6115.71	1095	8	2008	4	1	507	2	42
1740955871	118190223	23942172	6432	251.15	187.61	4.15	3.1	3.21742	0.0993289	0.00196159	6.85322	50.6369	33.3789	9068.3	3248.42	6302.4	746	3	2008	3	1	324	1	38
267730009	23621721	178452851	4224	225.01	184.51	3.79	3.1	1.74629	0.526409	0.00660375	7.66275	79.7137	33.9446	7954.62	2905	5858.63	708	2	2008	3	1	503	1	0
266669867	24873420	24302986	32256	219.67	181.31	3.76	3.1	2.35532	0.296374	0.00406888	7.13575	72.8393	27.9349	7113.8	2556.65	5072.22	741	3	2008	3	1	356	2	0
268859504	22335903	24572593	3520	185.44	179.5	3.2	3.1	2.12423	0.358572	0.00461092	7.30821	77.7659	27.8483	6997.47	2492.63	5003.71	741	3	2008	4	1	316	2	43
266639539	23456478	178468907	32256	199.88	178.54	3.48	3.1	1.28887	0.772645	0.0119473	7.84794	64.6712	41.9983	7799.36	3521.44	6425.19	755	4	2008	2	1	335	2	0
266170570	115961784	178448391	3520	213.95	177.77	3.73	3.1	2.31352	0.521663	0.0141779	6.47631	36.7941	39.3552	5617.82	3359.51	5057	818	6	2008	2	1	NA	1	42
267382798	23456478	178452851	4224	161.82	171.78	2.92	3.1	2.62778	0.301935	0.00552299	6.76854	54.6687	34.26	7833.41	3172.95	5910.69	755	4	2008	3	1	379	1	43
266657379	27749005	178447722	32256	200.05	170.86	3.63	3.1	2.96667	0.132485	0.00174162	7.19461	76.0699	30.2068	8519.48	2889.43	5787.43	762	4	2008	3	1	521	2	0
1340306935	23012708	23942172	6336	165.58	164.24	3.12	3.1	2.71966	0.122023	0.00199624	6.97504	61.1264	22.187	6100.4	2142.91	4211.16	747	3	2008	1	1	327	2	38
266198891	23765556	24572593	3520	193.15	162.84	3.68	3.1	2.43553	0.28578	0.00517276	6.7688	55.2472	27.0111	6289.22	2510.46	4705.57	900	7	2008	4	2	NA	2	34
677945645	23311082	26165705	39488	396.68	326.16	3.75	3.09	2.89694	0.185315	0.0018536	7.45637	99.9757	35.3392	10036.8	3260.87	6720.56	855	7	2008	3	1	624	1	43
267251451	23456478	178475151	39488	403.22	325.09	3.83	3.09	2.21726	0.396656	0.00429415	7.61247	92.3711	37.181	9633.33	3218	6710.98	732	3	2008	3	1	627	1	0
899343836	23229018	178469353	112000	372.05	318.33	3.61	3.09	2.59735	0.226867	0.00154856	7.93836	146.502	33.1778	9513.62	2871.44	6174.67	794	5	2008	4	2	365	1	47
269256444	178445492	178457534	4224	304.76	308.66	3.05	3.09	3.2513	0.177024	0.00311672	6.79257	56.798	44.2283	11420.9	4216.87	8134.14	744	3	2008	4	1	NA	2	40
269701998	178447722	178480503	3520	354.32	308.13	3.55	3.09	3.09007	0.128889	0.00258039	6.72797	49.9492	31.9851	8383.63	3088.83	5929.79	719	2	2008	4	1	541	1	40
266731861	23621721	178475597	33888	337.07	301.88	3.45	3.09	2.64604	0.297701	0.00566293	6.71406	52.5701	34.0514	7679.09	3157.34	5831.61	804	5	2008	3	1	334	2	0
452415041	115962007	24572593	320	361.59	280.12	3.98	3.09	3.51541	0.0314342	0.00215014	6.3353	14.6196	35.4561	8679.22	3384.85	6236.23	875	7	2008	3	1	352	1	44
268297098	25615564	24007288	4224	348.63	280.01	3.84	3.09	2.3446	0.33721	0.00295785	7.78696	114.005	36.7634	10082.6	3137.04	6738.72	709	2	2008	4	1	394	1	0
269472308	27817689	28023964	35232	283.24	279.36	3.13	3.09	3.04592	0.177944	0.00251416	7.05096	70.7767	37.5597	10191.4	3555.86	7061.88	725	3	2008	4	1	582	2	38
261738445	178447499	24998969	32256	284.55	279.08	3.16	3.09	3.06434	0.133241	0.00176126	7.1867	75.6506	33.3651	9399.48	3191.52	6389.48	996	8	2008	1	1	433	1	0
266533614	25189857	28002110	33184	257.28	278.49	2.86	3.09	2.81141	0.181417	0.00182443	7.45059	99.4372	31.9579	9084.83	2954.81	6083.32	915	8	2008	4	1	396	2	0
266742342	23476771	178479611	33888	320.05	277.81	3.56	3.09	2.74902	0.269223	0.00371944	7.10027	72.3827	37.8112	9762	3486.91	6918.09	757	4	2008	3	2	335	1	0
267019308	23757528	28002110	3520	273.05	272.89	3.09	3.09	2.82587	0.221325	0.00350247	6.90573	63.1913	33.8587	8687.94	3184.03	6198.22	783	5	2008	3	1	338	1	45
267135714	25086162	178470245	36352	204.12	263.37	2.4	3.09	2.12598	0.336175	0.0034454	7.57707	97.572	27.9296	7485.04	2444.48	5121.23	771	4	2008	3	1	351	1	41
267899043	28042473	27991852	39488	247.72	263.28	2.91	3.09	2.92596	0.241743	0.00414888	6.81086	58.267	39.1309	9640.7	3670.66	7021.03	736	3	2008	4	1	333	2	0
268089039	120420223	24007288	4224	204.96	262.06	2.42	3.09	2.52522	0.280079	0.00213279	7.8729	131.321	37.0129	10433.4	3164.84	6836.55	715	2	2008	3	1	321	2	0
269259343	178447499	115969812	4224	305.71	260.74	3.62	3.09	3.42006	0.038744	0.000592502	7.71907	65.3904	34.5801	10233.5	3416.83	6810.36	734	3	2008	4	1	327	2	38
269272723	23476771	23942172	6016	264.24	260.22	3.14	3.09	1.89784	0.42662	0.00326554	8.16645	130.643	34.8104	9459.79	2778.9	6216.63	755	4	2008	4	1	374	1	42
263399572	178447053	26303073	33888	274.87	255.51	3.32	3.09	1.5257	0.509957	0.00338195	8.5906	150.788	35.6453	9597.08	2627.81	6158.06	850	7	2008	2	1	353	1	0
263917824	24293620	133819847	32256	326.59	254.76	3.96	3.09	2.2484	0.285832	0.00165897	8.23133	172.295	31.0122	8766.91	2517.47	5594.3	776	4	2008	1	1	461	1	0
267444569	23621721	28002110	3520	264.04	253.82	3.22	3.09	2.73358	0.152543	0.00182816	7.26615	83.4409	25.9431	7324.02	2454.28	4958.71	770	4	2008	3	1	596	1	38
267301849	23456478	178475597	33888	285.27	253.7	3.47	3.09	3.06821	0.0607955	0.000598596	7.87208	101.564	26.7981	7982.75	2604.82	5267.2	763	4	2008	4	2	460	1	43
265248242	23012708	24007288	33888	254.94	252.48	3.12	3.09	2.72351	0.218993	0.00247978	7.31346	88.3116	32.6484	9009.18	3007.95	6140.94	790	5	2008	3	1	316	2	0
452481718	134057342	134099043	320	288.01	244.24	3.64	3.09	3.06975	0.146384	0.00408963	6.30431	35.794	31.4091	7230.64	2988.63	5416.06	790	5	2008	4	2	338	2	42
452474805	134057342	178482733	320	294.04	243.5	3.73	3.09	2.35178	0.29869	0.00267227	7.69451	111.774	31.876	8822	2772.33	5896.39	815	6	2008	4	1	319	2	44
266515997	133819178	28458591	32736	285.49	243.38	3.63	3.09	1.85708	0.493682	0.00514978	7.86992	95.8648	37.19	9394.13	3105.22	6584.16	910	8	2008	4	1	337	1	38
267384805	23012708	24007288	4224	250.78	242.41	3.2	3.09	2.68566	0.284613	0.00393861	7.11281	72.2621	37.3106	9543.46	3427.27	6792.89	824	6	2008	4	1	325	1	0
268114907	23456478	28025525	3520	253.44	241	3.25	3.09	2.81881	0.21815	0.00330455	6.95862	66.0149	33.6052	8744.06	3157.13	6191.23	800	5	2008	4	1	439	1	48
266736098	23476771	178433673	33888	280.92	239.4	3.63	3.09	2.53123	0.293344	0.0041644	7.08906	70.4409	32.6551	8248.5	2998.4	5911.17	751	4	2008	3	1	329	1	40
265253371	23456478	178452851	33888	271.14	237.26	3.53	3.09	2.59466	0.247656	0.00262085	7.41639	94.4947	32.2487	8884.71	2922.66	6033.94	779	4	2008	3	1	540	2	0
900484704	178445715	178469353	112000	231.71	235.11	3.04	3.09	0.678167	0.791945	0.00732341	8.81042	108.139	36.4241	8723.12	2698.36	6122.19	748	3	2008	4	2	326	2	47
265754229	25231335	23942172	3520	293.52	234.21	3.87	3.09	2.94912	0.152744	0.00216424	7.07288	70.5763	31.3923	8650.35	2993.78	5951.13	776	4	2008	1	2	392	2	40
263444618	118190446	134097036	32256	169.39	233.15	2.24	3.09	1.6673	0.532401	0.00523116	8.04989	101.775	36.4544	9236.96	2969.29	6417.46	826	6	2008	1	1	346	2	0
269251092	24998969	24007288	4224	327.99	230.93	4.38	3.09	2.67573	0.23156	0.00267242	7.29671	86.6479	32.374	8857.16	2975.21	6064.92	732	3	2008	4	1	390	2	39
269572212	23595407	178485855	4320	241.49	227.4	3.28	3.09	3.19135	0.0723064	0.00249305	6.42767	29.0032	28.8622	7224.37	2790.95	5193.18	728	3	2008	4	1	614	1	0
263935664	24241438	134093245	32256	220.46	226.98	3	3.09	2.0746	0.335773	0.00292818	7.79206	114.67	27.9686	7678.99	2385.58	5127.55	718	2	2008	1	1	349	1	0
266664738	24873420	178475597	32256	248.5	224.94	3.41	3.09	2.47246	0.326806	0.0045308	7.16058	72.1297	34.6008	8635.83	3144.66	6217.43	825	6	2008	4	1	327	1	0
266423898	118190223	24313021	6016	224.16	224.33	3.09	3.09	2.82822	0.215667	0.00377636	6.7822	57.1099	32.6199	8159	3080.42	5900.48	744	3	2008	2	1	315	2	42
267696782	23456478	28002110	3520	265.35	223.5	3.67	3.09	2.94423	0.17846	0.00299764	6.84677	59.5334	32.9522	8602.92	3137.88	6092.07	771	4	2008	4	2	479	1	42
262669247	24302986	24313021	33664	288.01	223.18	3.98	3.09	2.3684	0.35964	0.00614093	6.92434	58.5644	32.2184	7259.14	2941.76	5511.1	845	7	2008	1	2	371	1	0
266181497	133820070	134093468	3520	230.75	220.94	3.22	3.09	2.49208	0.298208	0.00412339	7.12856	72.321	32.1539	8162.72	2943.01	5830.2	756	4	2008	2	1	388	2	39
266187518	23765556	134093245	3520	268.42	218.67	3.8	3.09	3.39862	0.052364	0.0024051	6.34593	21.772	33.3672	8207.62	3207.91	5919.06	777	4	2008	2	2	476	1	45
266175922	118190223	134092353	3520	265.19	218.18	3.76	3.09	2.72415	0.237705	0.00384714	6.88217	61.7875	32.0301	8066.88	3002.3	5808.89	772	4	2008	2	1	NA	1	48
267978877	24873420	0	33888	230.52	216.69	3.28	3.09	1.99363	0.442784	0.00532118	7.5545	83.2116	33.4003	8246.82	2899.38	5915.95	705	2	2008	4	1	333	2	37
266175253	133820070	134093468	3520	202.06	214.84	2.91	3.09	3.43894	0.107613	0.00287832	6.48015	37.3876	41.3069	10323.1	3988.37	7452.99	748	3	2008	2	1	365	2	40
1741211429	178445269	23942172	6432	256.32	212.59	3.72	3.09	1.70552	0.454115	0.00419274	7.96041	108.31	29.3393	7716.91	2418.51	5249.79	751	4	2008	4	1	417	2	38
264285997	178447499	178449060	3520	240.56	211.37	3.51	3.09	2.62431	0.244213	0.00353734	7.02281	69.0386	30.3943	7866.3	2829.88	5577.27	777	4	2008	1	2	517	2	47
266578883	23621721	28532404	3520	253.29	210.09	3.72	3.09	1.35335	0.522414	0.00508053	8.04191	102.827	25.824	6580.47	2104.99	4556.18	882	7	2008	4	1	549	2	42
267372317	26167489	24293620	35232	268.89	207.32	4.01	3.09	2.62175	0.203111	0.00202699	7.46074	100.203	28.6287	8080.02	2622.57	5420.29	814	6	2008	4	1	341	2	39
268704519	22322300	178476266	4320	191.43	205.95	2.87	3.09	1.98842	0.461867	0.0070538	7.24237	65.4778	31.7517	7046.86	2819.8	5373.62	789	5	2008	4	1	549	1	41
267026890	23504869	27946583	3520	245.38	205.53	3.69	3.09	0.930835	0.690944	0.00677541	8.44535	101.978	31.042	7502.69	2411.56	5302.61	789	5	2008	3	1	NA	2	39
267387481	23438415	23942172	6016	218.36	205.28	3.29	3.09	2.16339	0.390603	0.00543321	7.25231	71.8918	31.2706	7524.5	2798.86	5509.96	758	4	2008	3	1	262	2	36
263446402	178447945	23942172	32256	177.89	204.52	2.69	3.09	1.97994	0.400714	0.00262096	8.32614	152.888	36.4047	10033.6	2831.73	6444.46	844	7	2008	1	1	406	2	0
268670623	24410249	178451513	4320	236.32	202.16	3.62	3.09	2.73719	0.203951	0.00331467	6.87384	61.5299	29.1783	7529.64	2758.34	5359.67	754	4	2008	2	1	342	2	37
266374615	22322300	178449729	36800	218.12	195.21	3.45	3.09	2.66397	0.228086	0.00334771	6.99945	68.1321	29.9263	7798.38	2800.05	5513.38	739	3	2008	2	1	362	2	42
263570167	24897281	24007288	4224	192.96	194.91	3.06	3.09	1.52194	0.629654	0.00949548	7.5892	66.3109	34.2361	6958.61	2937.4	5514.38	932	8	2008	1	1	358	2	0
267141066	25191641	24007288	36352	207.49	189.45	3.38	3.09	3.04032	0.0635709	0.00146993	6.93719	43.2477	24.9337	6903.74	2447.62	4751.27	766	4	2008	3	1	460	1	40
267234503	23476771	178475597	32256	203.5	180.61	3.48	3.09	2.91386	0.192507	0.00216373	7.31713	88.97	36.0672	10078.6	3351.19	6832.83	824	6	2008	4	1	319	2	0
1340322322	25231335	178452851	6336	214.3	179.21	3.69	3.09	3.01248	0.0882061	0.00192871	6.80227	45.7333	26.088	7047.14	2544.95	4910.35	798	5	2008	3	2	384	1	0
1740959885	23190216	178483179	6432	258.14	178.85	4.46	3.09	1.27535	0.536137	0.00472447	8.22601	113.481	26.47	6864.35	2095.82	4656.36	844	7	2008	4	1	NA	2	41
267045399	27749005	28002110	33184	153.13	176.17	2.69	3.09	2.55259	0.329751	0.00401194	7.33821	82.1925	39.517	10225.3	3543.4	7192.95	893	7	2008	4	1	315	1	0
268382953	23516465	178452851	39488	205.98	175.94	3.61	3.09	2.95927	0.0948546	0.00219617	6.70165	43.191	25.0682	6631.86	2439.11	4666.77	743	3	2008	4	1	465	1	0
267697005	133820070	23942172	6016	164.65	142.38	3.58	3.09	0.393778	0.683546	0.00409674	9.2554	166.851	24.7298	6453.69	1605.68	4038.6	761	4	2008	3	1	447	2	40
267575024	28022626	28002110	33184	137.02	127.91	3.31	3.09	3.44048	0.0839725	0.00404639	5.97261	20.7524	37.0091	7936.24	3457.99	6052.42	806	5	2008	4	1	376	1	0
267731124	118190223	134051767	4224	259.49	310.67	2.57	3.08	3.06758	0.185276	0.00205233	7.33541	90.2758	41.1235	11549	3826.45	7808.62	709	2	2008	3	1	369	1	40
265735720	133819847	178449729	3520	367.41	309.23	3.66	3.08	2.03951	0.399257	0.00389711	7.76241	102.45	32.739	8666.54	2781.66	5924.97	782	5	2008	1	2	369	2	0
452396086	118190669	178445492	320	359.85	291.49	3.81	3.08	3.23118	0.130971	0.00389362	6.2751	33.6373	35.1862	8129.47	3352.67	6072.43	797	5	2008	1	2	335	1	45
265755344	118190223	23497733	3520	244.63	274.61	2.74	3.08	2.70678	0.271607	0.00412831	6.98098	65.7913	35.5966	8925.65	3300	6432.12	743	3	2008	1	1	396	2	0
267907071	25615564	28002779	32256	274.98	273.22	3.1	3.08	2.70403	0.261614	0.00424006	6.89242	61.7006	33.8136	8362.77	3151.36	6074.27	736	3	2008	4	1	343	1	0
267242977	24945226	27946583	39488	264.76	272.37	3	3.08	2.55184	0.317051	0.00341652	7.47971	92.7996	39.298	10506.9	3485.72	7226.87	752	4	2008	4	1	393	2	0
266634187	178447053	133819847	32256	384.39	272.23	4.35	3.08	3.08414	0.129731	0.00142523	7.4036	91.0246	34.4546	9918.47	3270.17	6641.07	716	2	2008	2	1	376	2	0
452384044	118191115	178451736	320	315.37	266.5	3.65	3.08	2.61324	0.270961	0.00379338	7.08497	71.4299	33.0801	8501.25	3052.04	6040.53	792	5	2008	1	2	411	2	48
268091715	120420223	24007288	4224	273.49	265.93	3.17	3.08	3.28776	0.104891	0.00163775	7.08725	64.046	37.3066	10472.7	3616.87	7152.78	777	4	2008	4	1	375	2	36
263805432	23311082	178447499	3520	279.96	264.58	3.26	3.08	2.60125	0.313262	0.00415312	7.20179	75.428	38.1787	9730.27	3468.62	6924.42	910	8	2008	2	1	367	1	45
269259789	24406681	24007288	4224	208.72	258.74	2.49	3.08	2.99597	0.193033	0.00271852	7.04804	71.0065	37.5543	10101.1	3539.78	7027.52	724	3	2008	4	1	342	1	36
265198736	23012708	133819847	32256	291.78	255.73	3.52	3.08	3.35943	0.109644	0.0027107	6.5586	40.4485	38.6859	9852.51	3742.73	7056.74	756	4	2008	2	1	339	2	0
267691207	23621721	28023964	3520	261.11	254.49	3.16	3.08	2.8803	0.18927	0.00294507	6.93061	64.2665	32.4261	8553.49	3072.51	6020.18	755	4	2008	3	1	390	1	40
268651668	23595407	178449060	4320	193.64	250.79	2.38	3.08	2.81658	0.206441	0.00223597	7.36301	92.3272	34.6175	9663.95	3190.94	6540.86	774	4	2008	1	1	392	1	37
262610152	23516465	24313021	33888	263.79	250.17	3.25	3.08	2.52287	0.253237	0.00248137	7.5181	102.055	31.2178	8673.44	2798.99	5839.4	855	7	2008	1	1	570	1	0
264286889	133819178	113734014	3520	271.04	250.13	3.34	3.08	2.98339	0.190251	0.00319117	6.84081	59.618	35.5478	9195.06	3374.91	6540.46	777	4	2008	1	1	460	1	53
267729786	120420223	24007288	4224	262.76	249.3	3.24	3.08	3.21278	0.110366	0.00210467	6.84385	52.4386	34.4472	9309.26	3342.66	6486.61	786	5	2008	4	1	567	1	0
263458667	23353675	134097928	32256	250.67	247.62	3.12	3.08	2.71146	0.198353	0.00193935	7.4842	102.279	30.9083	8756.49	2831.26	5859.3	758	4	2008	1	1	445	2	0
265582742	25066538	24007288	36352	217.61	247.39	2.71	3.08	1.89991	0.375468	0.00282093	8.07494	133.101	28.815	7938.63	2345.54	5198.22	776	4	2008	1	2	386	2	34
266672543	23456478	25334584	32256	293.48	243.38	3.71	3.08	2.48952	0.324482	0.00403371	7.30196	80.4424	36.1876	9334.57	3257.28	6584.13	789	5	2008	3	1	386	1	0
268689132	26167489	134092353	4320	248.22	243.09	3.14	3.08	2.98193	0.174375	0.00587238	6.03334	29.6941	29.9298	5982.07	2772.76	4738.09	763	4	2008	3	1	459	1	38
266220968	24898173	134091684	35232	296.19	242.3	3.77	3.08	3.42768	0.0204833	0.000694871	7.42073	29.4778	32.3464	9317.16	3204.48	6278.4	787	5	2008	2	1	416	1	48
267705479	24873420	134099043	35232	263.92	239.09	3.4	3.08	0.846948	0.73162	0.0065328	8.71164	111.992	35.4251	8704.78	2639.44	6015.28	777	4	2008	3	1	572	2	39
268711432	27749005	178485855	4320	269.02	239.03	3.47	3.08	2.49052	0.257348	0.00274663	7.41506	93.6962	30.0106	8226.31	2713.06	5600.66	752	4	2008	4	1	460	2	0
267690538	23476771	28002110	3520	253.41	238.53	3.28	3.08	3.1949	0.0661099	0.00192427	6.66661	34.3558	28.8644	7634.55	2817.84	5362.09	848	7	2008	4	1	359	2	40
266168563	22516756	24572593	3520	283.47	237.49	3.68	3.08	3.37915	0.0855553	0.00245843	6.52227	34.8008	36.4989	9312.33	3540.29	6652.63	813	6	2008	2	1	335	2	35
268686679	24998969	178449729	4320	274.04	231.92	3.64	3.08	0.901955	0.643625	0.00520406	8.6427	123.677	28.7635	7378.21	2134.61	4939.5	763	4	2008	3	1	431	2	40
267577923	26165705	28368499	32736	269.05	222.98	3.72	3.08	2.75301	0.176427	0.00140295	7.72816	125.754	30.8608	8927.4	2797.73	5864.24	821	6	2008	4	1	343	2	41
267695890	23476771	28002110	3520	235.11	222.35	3.26	3.08	3.21196	0.109781	0.0027685	6.536	39.6537	33.3213	8438.28	3221.71	6058.77	756	4	2008	4	1	NA	1	40
1340323437	24945226	134093468	6336	227.65	220.24	3.18	3.08	3.16903	0.0951542	0.00199398	6.80926	47.7208	31.2394	8433.18	3042.87	5878.86	816	6	2008	4	1	350	1	40
263414513	25334584	178449060	33888	231.17	210.67	3.38	3.08	2.86491	0.16926	0.00235958	7.07317	71.7329	30.5355	8351	2896.25	5763.23	802	5	2008	2	1	423	1	0
266673881	24007288	28023964	32256	238.79	210.64	3.49	3.08	3.08501	0.115087	0.00234023	6.75465	49.1777	30.5154	8095.19	2957.28	5692.13	746	3	2008	3	1	407	2	0
265750215	24863608	178458203	3520	241.36	209.58	3.54	3.08	3.09274	0.117739	0.00229272	6.79363	51.3532	31.1478	8316.38	3016.79	5829.44	745	3	2008	1	1	327	2	0
265740180	115961784	134092353	3520	247.4	207.45	3.67	3.08	3.06997	0.0844277	0.00112926	7.35914	74.7638	28.4969	8251.78	2769.58	5540.77	815	6	2008	1	1	NA	2	35
265248465	23012708	178449060	33888	262.14	206.31	3.91	3.08	2.26029	0.331323	0.00363454	7.4784	91.1594	30.6951	8131.7	2716.49	5621.54	781	5	2008	3	1	323	1	42
266571301	23621721	24572593	3520	254.12	206.28	3.79	3.08	3.13395	0.0675718	0.00137707	7.03294	49.0691	27.9231	7831.03	2740.41	5357.29	780	4	2008	3	1	NA	2	34
265250695	23012708	178475597	33888	236.59	205.01	3.56	3.08	2.27914	0.42124	0.00655677	7.14494	64.245	37.0176	8347.28	3320.46	6323.07	841	7	2008	3	1	NA	2	0
267307424	23476771	178475597	33888	268.08	203.07	4.07	3.08	2.12417	0.440612	0.00647207	7.26106	68.0789	34.5784	7912.28	3075.06	5942.39	767	4	2008	4	1	450	2	41
266075572	23353675	134053997	32736	234.71	202.18	3.57	3.08	2.89567	0.145109	0.00157105	7.39284	92.3646	30.1834	8643.47	2845.7	5795.1	748	3	2008	1	1	365	2	42
266659163	25334584	178475597	32256	215.77	201.22	3.31	3.08	3.08468	0.163036	0.00269894	6.87924	60.4074	36.2441	9615.57	3463.84	6755.24	794	5	2008	3	1	338	1	0
262618626	23516465	178447945	33888	231.14	200.76	3.55	3.08	2.10347	0.353909	0.00357325	7.6283	99.044	29.2526	7812.38	2538.99	5344.09	800	5	2008	1	1	332	2	41
265740849	24863608	23275848	3520	220.47	199.8	3.4	3.08	3.01473	0.149523	0.00327503	6.57691	45.6554	31.0797	7758.25	2982.55	5615.84	779	4	2008	1	1	320	1	0
269476099	178445492	26165705	35232	238.64	199.71	3.68	3.08	2.797	0.196395	0.00321754	6.86628	61.0389	30.2074	7824.19	2861.73	5560.06	715	2	2008	4	1	603	2	41
269248193	24998969	24007288	4224	203.53	199.64	3.14	3.08	2.93324	0.171659	0.00362166	6.58568	47.3977	30.6902	7550.08	2930.23	5504.4	737	3	2008	4	1	346	1	0
266371270	134053997	178449729	36800	207.94	197.88	3.24	3.08	3.13879	0.0840751	0.00197878	6.74867	42.4884	29.0767	7786.69	2836.98	5446.53	770	4	2008	2	1	400	2	42
265758466	133820070	23497733	3520	261.1	197.48	4.07	3.08	2.70013	0.198589	0.00266634	7.10409	74.4799	28.7191	7772.91	2695.78	5384.12	743	3	2008	1	1	341	1	40
264135026	25231335	134092353	3520	225.05	197.35	3.51	3.08	2.74129	0.197815	0.00302968	6.94648	65.2922	29.0819	7653.5	2747.89	5391.09	788	5	2008	1	1	338	2	38
265760250	118190223	134092353	3520	250.11	195.31	3.94	3.08	1.95405	0.425924	0.00508102	7.53207	83.8264	30.3996	7578.4	2647.88	5410.63	763	4	2008	1	1	454	1	47
266176591	118190223	134093245	3520	221.93	189.12	3.61	3.08	3.47371	0.070181	0.00347222	6.06039	20.2122	37.1333	8307.84	3498.55	6224.55	758	4	2008	2	1	317	1	41
275217680	23012708	23885084	39488	184.93	185.24	3.08	3.08	2.79701	0.124381	0.00140938	7.38112	88.2528	25.2766	7273.94	2407.8	4876.57	837	6	2008	4	1	NA	1	0
265754675	24873420	134093245	3520	201.02	185.2	3.34	3.08	3.11596	0.132009	0.00395559	6.26298	33.3727	31.4062	7219.27	2989.81	5403.9	806	5	2008	2	1	379	1	48
267215325	23757528	178475597	32256	208.2	180.31	3.56	3.08	2.05978	0.553772	0.0090395	7.31229	61.2613	44.0295	8915.13	3856.23	7092.14	743	3	2008	3	1	450	1	0
266425236	133820070	23942172	6016	216.34	180.13	3.7	3.08	1.74341	0.45925	0.005571	7.57377	82.4358	27.3955	6695.16	2371.28	4827.99	779	4	2008	3	1	380	1	49
265212785	23012708	24302986	39488	193.83	180.02	3.32	3.08	2.57201	0.169747	0.00178121	7.40504	95.2985	23.9461	6809.29	2231.73	4569.97	730	3	2008	2	1	326	2	0
1740870239	118190223	134093468	6432	210.31	173.4	3.74	3.08	2.88045	0.170707	0.00475993	6.26038	35.8634	27.6832	6119.74	2613.62	4667.13	760	4	2008	1	1	350	2	40
268098182	23438415	23942172	6016	192.51	167.26	3.55	3.08	2.843	0.150795	0.0030641	6.6608	49.2133	26.5684	6769.86	2551.19	4854.17	817	6	2008	4	1	305	1	0
266169901	118190223	134093468	3520	185.85	164.54	3.48	3.08	1.50121	0.819347	0.0187437	7.23535	43.7131	43.6877	5734.96	3594.35	5311.68	783	5	2008	2	1	NA	1	38
266166110	115961561	133819847	3520	221.11	164.27	4.15	3.08	3.17644	0.099127	0.00436121	5.97376	22.7292	29.5756	6266.78	2761.98	4812.87	774	4	2008	2	1	339	2	42
266824629	23311082	134092353	4224	155.28	159.36	3	3.08	2.83979	0.107419	0.00226185	6.74592	47.4915	23.2678	6181.41	2258.93	4343.01	709	2	2008	2	1	NA	2	35
1741201394	178451513	178483179	6432	202.62	147.17	4.24	3.08	2.76086	0.130612	0.00162886	7.25838	80.1858	24.6038	6990.69	2349.48	4726.3	762	4	2008	4	1	422	2	43
265708960	26162360	24313021	6016	134.62	132.8	3.13	3.08	1.93959	0.419104	0.00488092	7.55307	85.8656	29.5672	7446.09	2571.09	5282.73	770	4	2008	2	1	339	2	35
266652027	24499672	178475151	32256	369.12	355.65	3.19	3.07	2.94355	0.265159	0.00419959	6.92392	63.1393	43.7093	10864.7	4066.4	7869.31	861	7	2008	4	1	332	2	0
275212551	24293620	24945226	32256	271.24	303.42	2.74	3.07	1.26744	0.581629	0.00345447	8.96481	168.37	39.1476	10407.9	2674.84	6533.45	905	8	2008	2	1	440	2	41
267038040	111506467	134096367	35232	375.09	300.38	3.84	3.07	2.65831	0.290617	0.00279845	7.58713	103.849	41.1411	11311.8	3628.12	7628.78	796	5	2008	3	1	437	1	38
899347850	118190223	134093245	112000	307.34	299.85	3.14	3.07	3.19257	0.0826754	0.000505692	8.21706	163.49	34.1674	10175.9	3212.71	6623.15	735	3	2008	3	2	353	1	0
263420088	23456478	27946583	33888	337.93	299.03	3.47	3.07	3.27483	0.0945971	0.00165444	7.01012	57.1776	35.2683	9825.38	3434.74	6742.2	725	3	2008	2	1	511	2	42
268085917	23621721	24007288	4224	301.14	290.02	3.18	3.07	2.78396	0.232668	0.00225684	7.51162	103.094	37.7076	10564	3404.17	7088.47	714	2	2008	3	1	530	2	28
267980884	24873420	24007288	33888	371.22	288.03	3.95	3.07	2.18828	0.363435	0.00340999	7.74574	106.579	33.8412	9123.46	2891.99	6173.17	734	3	2008	4	1	396	1	40
267042723	28022626	23596076	33184	279.54	284.96	3.01	3.07	1.9647	0.460131	0.00468319	7.83182	98.2516	37.1673	9556.24	3119.92	6633.53	870	7	2008	4	1	572	1	0
266640208	24945226	178475597	32256	306.2	284.38	3.3	3.07	3.2377	0.123411	0.0021668	6.89157	56.9554	37.0828	10054.1	3584.17	6992.35	789	5	2008	3	1	408	1	0
263428339	178447276	178465339	32256	295.15	276.45	3.28	3.07	1.86016	0.508585	0.00554118	7.83793	91.783	38.4782	9547.68	3226.84	6772.81	904	8	2008	1	1	341	2	0
267158906	133820070	23942172	6016	263.73	272.43	2.97	3.07	2.85108	0.206143	0.00201902	7.48429	102.101	36.545	10323.1	3337.67	6914.46	779	4	2008	3	1	442	2	39
266214278	23353675	23942172	4224	241.33	270.2	2.74	3.07	3.06575	0.201618	0.00360141	6.76082	55.983	39.4746	9933.1	3741.67	7163.91	936	8	2008	4	1	569	1	41
267731793	120420223	24007288	4224	265.36	267.11	3.05	3.07	2.97032	0.178136	0.00218099	7.21959	81.6769	35.7474	9936.35	3357.65	6777.75	778	4	2008	4	1	571	2	0
266212940	111504683	23942172	4224	306.94	260.82	3.61	3.07	3.32791	0.0141972	0.00033019	8.12964	42.9971	28.9946	8647.78	2887.27	5735.12	761	4	2008	2	1	335	2	35
263910688	24293620	134093245	32256	253.62	259.74	2.99	3.07	1.9555	0.383428	0.00288233	8.09189	133.027	31.4138	8637.73	2547.72	5656.94	846	7	2008	2	1	646	2	0
263407377	24945226	28348875	33888	292.96	259.3	3.47	3.07	1.78616	0.53263	0.00565998	7.93034	94.1046	39.41	9769.57	3266.17	6913.36	875	7	2008	3	1	577	1	32
268294199	25615564	24007288	4224	272.78	258.71	3.24	3.07	3.10853	0.126838	0.00156271	7.28088	81.1654	34.444	9819.11	3291.47	6626.61	725	3	2008	4	1	406	1	0
267698789	24003274	24007288	6016	232.79	256.77	2.78	3.07	2.75936	0.186236	0.0013088	7.875	142.295	32.9985	9555.46	2935.67	6222.88	801	5	2008	4	1	421	2	38
266948171	133820070	23942172	6016	265.6	254.06	3.21	3.07	1.62787	0.461404	0.00270443	8.64108	170.61	34.391	9359.31	2506.24	5903.79	759	4	2008	3	1	391	1	37
266080924	111506467	178478273	32736	281.2	253.26	3.41	3.07	2.34411	0.296033	0.00204043	8.0284	145.083	33.8359	9538.43	2819.87	6183.81	953	8	2008	4	2	NA	1	0
265201189	23353675	134093468	32256	249.04	252.55	3.03	3.07	2.50817	0.287724	0.00318516	7.40345	90.3327	33.6567	9057.31	3024.08	6226.86	725	3	2008	2	1	353	1	0
266178375	26162360	178448391	3520	289.82	251.55	3.53	3.07	2.95448	0.204622	0.00371946	6.73887	55.0139	35.5129	8864	3364.42	6418.4	761	4	2008	2	1	324	1	47
268679320	24410249	178447722	4320	299.62	250.84	3.67	3.07	3.38103	0.120834	0.00346645	6.3491	34.8581	40.0172	9549.31	3834.69	7034.87	858	7	2008	4	1	562	2	0
266673658	24007288	28002110	32256	241.7	249.43	2.97	3.07	2.25778	0.382932	0.00499861	7.3276	76.6077	34.3387	8483.61	3059.33	6118.12	815	6	2008	4	1	353	2	0
452436449	111504683	134092353	320	372.4	249.34	4.59	3.07	2.58051	0.289563	0.00550261	6.70899	52.6228	31.1412	7077.49	2892.84	5355.68	761	4	2008	3	1	339	2	44
268690916	23029433	178447722	4320	272.96	247.63	3.39	3.07	2.47077	0.293062	0.00514482	6.81413	56.9625	28.8577	6763.3	2676.22	5043.74	778	4	2008	3	1	418	2	37
268118252	23621721	28002110	3520	264.83	247.39	3.29	3.07	2.66281	0.271867	0.00348241	7.19881	78.0687	35.7172	9385.76	3272.12	6576.34	760	4	2008	4	1	NA	1	48
267706594	25118497	27991852	35232	285.67	247.04	3.55	3.07	2.834	0.233454	0.0030869	7.13009	75.6273	36.9818	9846.55	3433.49	6867.97	770	4	2008	4	1	383	2	43
268296206	178451513	24007288	4224	281.03	245.23	3.51	3.07	1.79307	0.470591	0.00386078	8.17191	121.89	35.9738	9598.41	2866.74	6392.96	762	4	2008	4	1	336	2	37
267889231	23621721	178475597	32256	233.31	241.86	2.97	3.07	1.60839	0.568285	0.00671174	7.84754	84.6703	35.2545	8314.59	2956.33	6075.7	756	4	2008	4	1	326	2	0
267689200	23476771	178486747	3520	263.14	239.67	3.37	3.07	3.14388	0.17851	0.00385278	6.55129	46.3328	38.4786	9318.37	3666.02	6843.18	824	6	2008	4	1	403	1	41
266225651	24898173	134096367	35232	264.57	238.27	3.41	3.07	2.80743	0.246854	0.00409395	6.85551	60.2973	35.6058	8836.9	3332.78	6410.4	763	4	2008	2	2	498	2	42
269248416	24998969	24007288	4224	309.52	238.1	3.99	3.07	3.41304	0.096269	0.00311016	6.32885	30.953	38.3676	9246.7	3685.39	6767.89	740	3	2008	4	1	342	2	0
267299396	23476771	178479611	33888	236.3	238.02	3.05	3.07	1.3911	0.671082	0.00790961	8.0875	84.8439	40.454	9173.76	3310.14	6817.3	814	6	2008	4	2	320	1	45
266423452	118190223	24007288	6016	271.56	237.29	3.52	3.07	2.26706	0.36815	0.00390744	7.58622	94.2177	35.6011	9365.13	3099.31	6473.4	751	4	2008	2	1	412	1	40
267138390	24898173	134093468	36352	194.28	235.48	2.53	3.07	2.94772	0.178846	0.00263853	6.99944	67.7826	33.8839	9109.96	3213.07	6346.73	786	5	2008	3	1	365	1	40
263451308	24998969	28023964	32256	291.3	233.7	3.83	3.07	2.40542	0.301178	0.00392839	7.20791	76.6672	30.3016	7807.06	2757.88	5524.03	814	6	2008	1	1	462	1	0
266658717	24007288	178475597	32256	251.86	230.77	3.35	3.07	2.28837	0.324808	0.00607539	6.76117	53.463	25.9449	5758.63	2391.01	4404.86	782	5	2008	3	1	395	2	0
268861511	23392254	28002110	3520	266.22	230.04	3.55	3.07	3.29122	0.0751846	0.00252811	6.42991	29.7395	32.172	8050.38	3111.07	5789.92	759	4	2008	4	1	477	1	45
266638201	23456478	178448168	32256	261.9	228.89	3.51	3.07	3.14053	0.0998142	0.00142954	7.20423	69.8228	31.9611	9102.94	3096.95	6166.7	784	5	2008	3	1	554	1	0
1340340608	23456478	26626423	6336	231.75	228.77	3.1	3.07	0.749972	0.789597	0.00842201	8.54874	93.754	34.6632	7878.76	2690.84	5779.65	748	3	2008	4	1	442	1	27
264145730	118190446	23942172	6016	208.66	227.12	2.82	3.07	3.27651	0.0733908	0.000939747	7.48143	78.0963	33.8844	9908.35	3301.58	6618.9	915	8	2008	2	1	380	1	44
267135045	26165036	24007288	36352	228.83	224.14	3.13	3.07	2.88332	0.11791	0.00134379	7.39192	87.7448	26.9231	7766.79	2571.48	5203.02	802	5	2008	3	1	454	1	41
263909350	133820070	24313021	32256	199.16	223.4	2.74	3.07	2.31694	0.363684	0.0047714	7.28905	76.2216	34.1013	8493.27	3054.74	6104.45	737	3	2008	1	1	578	2	0
265761811	118190669	134092130	3520	235.77	216.05	3.35	3.07	2.83782	0.257105	0.00439229	6.82345	58.5356	37.6015	9164.75	3513.98	6708.17	757	4	2008	1	1	416	2	37
266521572	23595407	26303073	32736	268.79	214.97	3.84	3.07	2.15626	0.400646	0.00513047	7.38499	78.0915	33.1679	8175.29	2935.34	5895.25	886	7	2008	4	1	373	1	35
269245071	178451513	27946583	4224	222.8	212.74	3.22	3.07	2.31507	0.334323	0.00386605	7.41286	86.4767	32.1943	8418.6	2865.81	5874.9	711	2	2008	4	1	354	1	0
263420311	23456478	28027978	33888	217.62	212.24	3.14	3.07	2.70861	0.257568	0.00293989	7.33085	87.6114	36.7127	9949.29	3342.04	6834.83	711	2	2008	1	1	349	1	0
268688017	26167489	134092353	4320	207.91	211.01	3.03	3.07	3.09283	0.0682873	0.000602412	7.92089	113.357	28.4337	8472.93	2743.75	5574.89	770	4	2008	3	1	400	1	41
266738997	23190216	115970258	33888	230.1	210.04	3.36	3.07	3.07855	0.111208	0.00167323	7.10395	66.4632	31.0017	8706.31	2997.74	5942.33	846	7	2008	4	1	348	2	43
268304457	23456478	24007288	6016	220.4	209.03	3.23	3.07	2.89684	0.172922	0.00274756	6.91677	62.9368	31.1928	8288.18	2970.28	5815.14	757	4	2008	4	1	347	1	46
265756682	133820070	134093468	3520	215.82	204.28	3.25	3.07	1.50271	0.349665	0.00245789	8.1094	142.263	17.9318	4988.38	1457.6	3237.91	833	6	2008	2	1	405	2	40
265764710	134051767	178458203	3520	241.21	201.31	3.68	3.07	0.670784	0.866054	0.0106991	8.4674	80.9463	36.9656	7602.89	2936.36	5920.98	725	3	2008	1	1	333	1	0
267693883	23621721	27946583	3520	220.42	199.03	3.4	3.07	2.45023	0.320817	0.00481509	7.04788	66.6274	32.3482	7889.08	2961.24	5757.6	797	5	2008	4	1	322	2	37
262602347	23133128	23835132	33888	221.86	194.88	3.49	3.07	2.68774	0.286188	0.00575393	6.63399	49.7378	33.7715	7503.6	3138.44	5736.31	881	7	2008	1	1	417	2	40
266566618	23190216	178449060	3520	215.49	193.31	3.42	3.07	3.36197	0.0411742	0.00229677	6.32643	17.927	31.1756	7628.9	2985.66	5497.64	761	4	2008	2	1	NA	1	39
266169678	133821631	134092353	3520	228.92	189.22	3.71	3.07	3.0476	0.142446	0.00286229	6.69032	49.7664	31.8722	8221.87	3067.2	5860.53	740	3	2008	1	1	604	2	35
263404701	178445269	24313021	33888	195.35	186.59	3.22	3.07	2.34011	0.312445	0.00397877	7.2536	78.5279	29.6959	7656.18	2688.43	5408.89	774	4	2008	1	1	435	2	44
267018862	24499449	28023964	3520	187.92	178.96	3.22	3.07	3.20611	0.0408877	0.00146416	6.79332	27.9257	27.1496	7335.46	2660.43	5090.66	813	6	2008	3	1	NA	2	37
270025348	23438415	23942172	6016	205.99	171.76	3.68	3.07	1.02404	0.638241	0.00651342	8.24673	97.9887	27.4409	6652.88	2187.3	4724.75	710	2	2008	4	1	373	1	44
1340336371	23392254	134093245	6336	196.2	163.68	3.68	3.07	3.04438	0.116147	0.00376653	6.22989	30.8366	27.8398	6410.8	2651.81	4787.44	738	3	2008	4	1	387	2	44
1340328120	24959721	134093245	6336	178.77	147.67	3.71	3.07	2.21223	0.259848	0.00324023	7.22159	80.1944	22.0139	5855.61	2019.09	4075.21	716	2	2008	3	1	335	2	20
265685545	111506467	134099043	35232	396	330.75	3.67	3.06	3.29967	0.116558	0.00144467	7.30215	80.6815	40.2401	11525.8	3859.69	7763.85	758	4	2008	2	1	340	2	39
267693660	23621721	27946583	3520	352.8	323.97	3.33	3.06	3.22628	0.0566141	0.00124303	7.06896	45.5453	29.5433	8320.97	2907.13	5679.52	776	4	2008	4	2	650	1	45
266821953	111504683	134093468	4224	361.64	309.89	3.57	3.06	2.98055	0.205754	0.00178556	7.63004	115.232	42.5849	12155.4	3841.21	8049.39	714	2	2008	2	1	420	2	0
267215548	28042473	178475597	32256	291.5	296.52	3.01	3.06	2.32666	0.348658	0.00325035	7.72645	107.268	36.8956	10002.6	3167.02	6752.01	724	3	2008	3	1	353	2	0
267901942	24945226	28024633	32256	354.18	296.08	3.66	3.06	2.39304	0.288947	0.00191769	8.06447	150.675	34.925	9869.73	2902.15	6375.54	746	3	2008	4	1	330	2	0
263941685	23353675	134093468	32256	305.51	294.82	3.17	3.06	3.47257	0.0365793	0.00171338	6.60227	21.3492	34.7423	9055.07	3376.38	6367.72	733	3	2008	2	1	436	2	0
266520011	23595407	28533965	32736	300.54	292.16	3.15	3.06	3.385	0.167225	0.00385054	6.48923	43.4288	46.9179	11261.6	4476.06	8299.86	914	8	2008	4	1	NA	1	42
266728516	23190216	178479611	33888	340.1	289.68	3.59	3.06	2.87528	0.212574	0.00244217	7.29348	87.0434	37.0458	10228.9	3424.64	6976.12	863	7	2008	4	1	NA	1	43
266955084	23621721	24007288	4224	250.64	278.17	2.76	3.06	3.25249	0.11123	0.00131179	7.37452	84.7922	37.9073	10937.7	3635.02	7334.52	813	6	2008	3	1	556	1	0
267901050	178445269	178475597	32256	258.48	278.09	2.84	3.06	2.5763	0.270759	0.00267197	7.52917	101.333	35.0235	9662.83	3122.03	6523.82	724	3	2008	4	1	342	2	0
267706594	25118497	27991852	35232	338.52	277.76	3.72	3.06	2.834	0.233454	0.0030869	7.13009	75.6273	36.9818	9846.55	3433.49	6867.97	770	4	2008	4	1	383	2	43
265748208	24873420	23942172	3520	336.11	272	3.78	3.06	3.36738	0.0877661	0.00244738	6.54045	35.8612	36.3714	9312.57	3529.19	6644.33	747	3	2008	1	1	355	2	0
268070307	24898173	24007288	36352	218.21	270.08	2.47	3.06	2.70711	0.195813	0.00100027	8.26006	195.761	34.6251	9970.2	2936.64	6365.08	757	4	2008	3	1	439	1	40
267313445	23456478	24007288	33888	278.61	269.32	3.16	3.06	2.79362	0.219155	0.00207908	7.5293	105.41	36.425	10275.8	3298.35	6869.71	800	5	2008	4	2	549	2	39
265246904	23012708	178479611	33888	281	268.2	3.21	3.06	2.06908	0.335672	0.00224525	8.14618	149.503	30.3933	8495.21	2463.29	5483.29	895	7	2008	4	1	379	2	42
267130808	25086162	28398827	36352	219.91	267.69	2.51	3.06	3.20225	0.151357	0.00229799	6.99532	65.8647	39.8337	10853.8	3809.69	7517.73	842	7	2008	3	1	404	1	40
266217623	134090346	134099043	35232	313.89	267.03	3.59	3.06	3.00534	0.170118	0.00209873	7.21544	81.0577	35.9783	10029.9	3389.68	6834.92	758	4	2008	2	1	538	2	37
266642438	24410249	178458649	32256	326.62	266.7	3.75	3.06	1.07993	0.574936	0.00439271	8.54845	130.884	27.3143	7175.14	2044.07	4730.33	799	5	2008	3	1	384	1	0
265786787	24873420	28027532	4224	218.21	261.92	2.55	3.06	3.38221	0.0285755	0.000612983	7.60855	46.6171	31.926	9362.78	3166.72	6262.92	780	4	2008	2	1	371	1	0
266181497	133820070	134093468	3520	234.84	261.83	2.75	3.06	2.49208	0.298208	0.00412339	7.12856	72.321	32.1539	8162.72	2943.01	5830.2	756	4	2008	2	1	388	2	39
265678855	134090346	134096367	35232	322.7	261.82	3.77	3.06	2.91128	0.223906	0.00325914	7.00844	68.701	37.8806	9918.47	3546.69	6994.86	845	7	2008	2	2	451	1	46
266743234	26165705	178475597	33888	318.14	261.37	3.73	3.06	2.75858	0.267667	0.00434955	6.89317	61.539	36.3653	8945.96	3384.62	6514.61	798	5	2008	4	1	353	2	41
265203642	24873420	24313021	32256	253.69	260.91	2.98	3.06	0.769001	0.711667	0.0061944	8.7023	114.889	30.9836	7701.55	2302.86	5276.29	745	3	2008	2	1	338	2	0
266646675	23190216	178475597	32256	278.39	256.92	3.32	3.06	2.98884	0.1275	0.0017685	7.14567	72.0949	30.1679	8473.78	2896.14	5774.68	775	4	2008	3	1	334	2	0
263927636	23353675	134093245	32256	283.33	256.9	3.37	3.06	2.65189	0.258414	0.00330699	7.18771	78.1418	33.7772	8939.56	3106.04	6243.38	728	3	2008	1	1	511	1	0
267136383	24898173	24007288	36352	206.2	255.79	2.47	3.06	1.36492	0.625139	0.00554091	8.44357	112.823	40.2084	10172.7	3092.68	6956.68	812	6	2008	3	1	414	2	39
265781435	111504460	24007288	4224	260.86	254	3.15	3.06	3.1514	0.0970209	0.0008284	7.78448	117.118	33.6665	9947.75	3196.79	6546.12	768	4	2008	1	1	470	1	0
266180159	133820070	134093468	3520	231.41	253.77	2.79	3.06	3.48782	0.042514	0.00191687	6.52308	22.1789	35.7684	9181.34	3467.48	6502.46	770	4	2008	2	1	377	1	45
266944826	24873420	24007288	6016	273.62	253.15	3.3	3.06	1.70821	0.381784	0.00385466	7.68061	99.0447	21.7789	5760.77	1872.5	3954.14	730	3	2008	2	1	357	2	40
266832880	26162360	23942172	6016	270.72	252.11	3.29	3.06	2.9117	0.084068	0.000608486	8.02702	138.159	25.5837	7613.16	2425.52	4979	747	3	2008	2	1	399	1	37
267315675	23392254	0	33888	320.72	251	3.91	3.06	2.73074	0.167844	0.00296244	6.79889	56.6573	25.5461	6646.26	2441.34	4716.52	737	3	2008	4	2	386	1	42
1340332580	23621721	178449729	6336	238.65	250.14	2.92	3.06	2.77041	0.259378	0.00441233	6.83005	58.7849	35.4353	8634.16	3309.4	6320.38	775	4	2008	4	1	429	1	43
900482474	178445046	178469130	112000	240.73	249.47	2.95	3.06	1.75583	0.489851	0.0049494	7.90886	98.9718	33.6752	8588.68	2796.59	5974.57	743	3	2008	4	1	334	1	43
268103980	178451513	23942172	6016	250.5	247.51	3.1	3.06	1.10357	0.557522	0.00360298	8.76261	154.739	28.7009	7660.47	2047.83	4887.18	727	3	2008	3	1	417	1	37
267899935	24945226	178475597	32256	216.99	243.19	2.73	3.06	3.19827	0.125986	0.00216511	6.90824	58.1891	36.0265	9785.11	3478.76	6798.35	749	3	2008	4	1	NA	1	0
266659609	24873420	178475597	32256	312.91	242.62	3.95	3.06	3.02085	0.173114	0.00256085	7.00046	67.6001	35.7721	9649.51	3397.8	6712.44	736	3	2008	3	1	346	2	0
268858612	178448391	178433673	3520	247.71	239.01	3.17	3.06	2.87843	0.231947	0.00527021	6.46241	44.011	33.929	7550.81	3184.06	5761.76	768	4	2008	4	1	431	1	53
267897482	28043365	25334584	32256	229.16	235.05	2.98	3.06	3.42068	0.0324031	0.000945613	7.18932	34.2668	33.208	9426.81	3281.46	6401.5	720	2	2008	4	1	391	2	0
267688085	23392254	28002110	3520	243.08	234.8	3.17	3.06	3.18034	0.0963299	0.00232402	6.64865	41.4497	31.2741	8178.88	3039.24	5785.7	798	5	2008	4	1	328	1	40
266577099	23476771	178447722	3520	293.45	234.26	3.83	3.06	2.12067	0.359126	0.00314634	7.83063	114.141	31.9088	8697.5	2698.04	5820.42	792	5	2008	3	1	453	1	45
264286889	133819178	113734014	3520	267.34	231.66	3.53	3.06	2.98339	0.190251	0.00319117	6.84081	59.618	35.5478	9195.06	3374.91	6540.46	777	4	2008	1	1	460	1	53
452399431	118190669	134099043	320	262.67	230.31	3.49	3.06	2.42419	0.284492	0.00256868	7.66117	110.754	32.4238	9003.29	2840.4	6018.28	890	7	2008	2	1	343	1	42
263414736	25334584	178449060	33888	292.1	229.8	3.89	3.06	3.09815	0.161908	0.00278359	6.83668	58.165	36.3835	9577.01	3480.8	6756.49	823	6	2008	2	1	399	2	0
261136345	25118497	23497733	33888	270.51	228.84	3.62	3.06	2.76104	0.185949	0.00159605	7.63778	116.506	31.8113	9141.54	2892.65	6041.69	904	8	2008	1	1	NA	1	0
266844253	26167489	27998096	35232	286.73	226.31	3.88	3.06	1.23893	0.647539	0.00662045	8.26668	97.809	35.1306	8487.11	2794.43	6037.33	822	6	2008	3	1	NA	2	34
264281091	178447499	134092353	3520	242.02	223.23	3.31	3.06	3.50377	0.0495603	0.00252681	6.27721	19.6138	36.6608	8850.92	3506.29	6422.96	788	5	2008	1	1	332	2	46
266183504	25334584	24572593	3520	272.05	221.53	3.76	3.06	3.36453	0.0704335	0.00239424	6.45973	29.4179	34.2017	8634.77	3312.49	6184.33	802	5	2008	2	1	375	1	45
267889231	23621721	178475597	32256	211.13	218.65	2.96	3.06	1.60839	0.568285	0.00671174	7.84754	84.6703	35.2545	8314.59	2956.33	6075.7	756	4	2008	4	1	326	2	0
268695599	23765556	178485855	4320	229.75	215.61	3.26	3.06	2.63734	0.216126	0.00204025	7.53351	105.931	30.8446	8714.57	2795.05	5821.44	739	3	2008	3	1	355	1	32
264998482	111506467	134054220	32736	238.94	214.13	3.41	3.06	2.26475	0.31909	0.00308812	7.62459	103.328	30.7403	8366.41	2683.98	5663.02	829	6	2008	1	1	392	1	37
452418832	26264717	178447722	320	255.81	214.06	3.66	3.06	1.5629	0.578157	0.00665044	7.91141	86.9352	35.3858	8398.12	2945.07	6104.46	773	4	2008	2	2	321	1	40
267371871	25086162	134096367	35232	222.78	206.92	3.29	3.06	1.27265	0.593961	0.00656809	8.0105	90.4314	28.624	6852.57	2353.36	4941.81	768	4	2008	3	1	350	1	41
265749992	133820070	23275848	3520	240.36	205.08	3.59	3.06	3.13148	0.107643	0.00240598	6.67887	44.7399	30.9685	8114.37	3004.29	5737.91	726	3	2008	1	1	320	2	40
900482697	178444600	178469130	112000	243.35	194.35	3.83	3.06	1.44521	0.418839	0.00585582	7.29329	71.5253	16.6905	3947.04	1484.76	2914.03	738	3	2008	4	1	334	1	43
267444346	23595407	24572593	3520	242.94	189.75	3.92	3.06	2.89964	0.251339	0.00611467	6.37816	41.1043	35.9563	7554.71	3345.77	5906.45	859	7	2008	4	1	373	1	40
1740822517	134051767	178470022	6432	240.91	189.29	3.9	3.06	1.90724	0.481095	0.00612627	7.54643	78.5298	33.967	8076.57	2944.85	5916.41	924	8	2008	2	1	357	2	32
266415647	111504460	24007288	6016	208.17	187.09	3.41	3.06	2.40483	0.24572	0.00275684	7.34186	89.131	26.1127	7133.98	2382.32	4879.58	892	7	2008	3	2	NA	1	23
268301335	23438415	23942172	6016	204.21	181.99	3.44	3.06	1.35702	0.516415	0.00439921	8.22857	117.388	27.1552	7121.51	2146.35	4790.03	753	4	2008	4	1	439	2	35
1741216112	23438415	23942172	6432	266.66	181.52	4.49	3.06	1.7039	0.467918	0.00559567	7.61227	83.6215	27.3065	6681.02	2353.18	4809.89	730	3	2008	4	1	408	1	42
267300734	23456478	0	33888	199.39	180.48	3.38	3.06	1.56523	0.472062	0.00454453	7.94005	103.875	26.7101	6928.91	2208.09	4761.38	774	4	2008	4	1	398	1	40
452443362	111504683	134093245	320	199.25	178.95	3.41	3.06	3.50937	0.0413412	0.000215151	8.79327	192.15	39.8617	12000.7	3845.19	7823.7	832	6	2008	4	1	329	1	40
263404032	23516465	178447945	33888	152.33	133.75	3.49	3.06	3.06394	0.110342	0.00335096	6.32729	32.9286	28.1958	6732.46	2703.37	4953.54	800	5	2008	1	1	375	2	40
263942131	115961784	24313021	32256	107.81	109.39	3.01	3.06	3.27564	0.0851022	0.00132245	7.19235	64.3522	34.6376	9878.21	3376.72	6694.65	807	5	2008	2	1	367	1	0
266650243	23353675	178452851	32256	376.21	344.82	3.33	3.05	2.98231	0.162198	0.00203932	7.19998	79.5354	34.1213	9525.37	3226.4	6491.67	752	4	2008	3	1	426	1	0
268095506	23456478	24007288	4224	283.09	320.58	2.7	3.05	3.02448	0.213366	0.00235991	7.33981	90.413	43.4755	12067.5	4004.99	8195.52	703	2	2008	3	1	448	2	0
1340316747	24873420	134051767	6336	318.87	311.54	3.12	3.05	3.17196	0.129558	0.00163991	7.24399	79.0033	36.9109	10475.5	3528.29	7088.96	833	6	2008	3	1	336	1	46
267301180	23476771	178475597	33888	320.49	311.09	3.14	3.05	2.08567	0.447827	0.00473925	7.74859	94.4932	39.4406	10085.5	3347.92	7046.35	760	4	2008	4	1	397	1	44
266666522	23757528	178475597	32256	238.26	309.28	2.35	3.05	2.67905	0.245338	0.00263722	7.39485	93.0288	34.6675	9537.49	3149.61	6487.72	742	3	2008	3	1	332	1	0
263460005	134051767	28002110	32256	244.93	298.1	2.5	3.05	3.25839	0.0584801	0.00107488	7.23529	54.406	30.9888	8887.19	3048.55	6011.93	772	4	2008	1	1	652	1	0
265685545	111506467	134099043	35232	341.86	289.59	3.6	3.05	3.29967	0.116558	0.00144467	7.30215	80.6815	40.2401	11525.8	3859.69	7763.85	758	4	2008	2	1	340	2	39
267313445	23456478	24007288	33888	309.66	289.42	3.26	3.05	2.79362	0.219155	0.00207908	7.5293	105.41	36.425	10275.8	3298.35	6869.71	800	5	2008	4	2	549	2	39
264166469	24313021	134096367	35232	330.41	288.86	3.49	3.05	2.32261	0.365581	0.00330058	7.80246	110.762	39.5656	10721.2	3355.34	7211.34	892	7	2008	2	2	388	1	49
264166469	24313021	134096367	35232	347.14	288.19	3.67	3.05	2.32261	0.365581	0.00330058	7.80246	110.762	39.5656	10721.2	3355.34	7211.34	892	7	2008	2	2	388	1	49
266836225	134090346	134096367	35232	324.07	286.95	3.44	3.05	2.89788	0.197124	0.00248553	7.17947	79.3085	35.2635	9662.07	3298.7	6640.12	810	5	2008	3	1	422	1	53
266641546	23353675	178475151	32256	326.43	284.77	3.5	3.05	2.84172	0.205366	0.00282604	7.07415	72.6693	33.6676	9031.47	3158.6	6286.8	811	6	2008	3	1	335	2	0
266824183	23353675	23942172	4224	274.93	281.22	2.98	3.05	2.91384	0.155134	0.00164831	7.4021	94.1168	31.9356	9123.51	2995.74	6116.94	747	3	2008	2	1	439	1	40
267117874	0	23942172	4224	304.22	271.11	3.43	3.05	2.44206	0.265644	0.00262002	7.52371	101.39	30.0668	8310.7	2685.17	5607.33	721	3	2008	2	1	397	2	38
267248552	28042473	178475597	32256	250.69	267.87	2.86	3.05	2.52576	0.286391	0.00361425	7.23321	79.2395	32.8388	8596.89	2992.12	6029.22	708	2	2008	3	1	350	2	0
266948617	133820070	24313021	6016	279.36	261.61	3.26	3.05	2.49789	0.257701	0.00258391	7.49395	99.7328	30.7614	8507.82	2760.92	5746.89	756	4	2008	3	1	360	1	40
266211602	23353675	134093468	4224	265.23	256.44	3.16	3.05	1.67978	0.503812	0.00393599	8.3275	128.001	37.3556	9947.16	2898.75	6573.47	757	4	2008	2	1	376	2	0
267380791	23438415	134092353	4224	223.42	255.34	2.67	3.05	2.75525	0.19897	0.0015609	7.74833	127.471	33.8136	9725.64	3025.49	6384.38	766	4	2008	3	1	439	1	0
263439712	178447945	178464001	32256	278.19	254.97	3.32	3.05	0.0945469	0.827348	0.00563841	9.46229	146.734	29.8005	7539.89	1918.95	4851.95	797	5	2008	1	1	348	1	0
899317522	23353675	178468461	112000	270.43	252.21	3.27	3.05	2.48021	0.306506	0.00337667	7.43515	90.7718	35.0067	9357.96	3124.47	6448.3	784	5	2008	3	1	373	2	42
268705188	22572729	178485632	4320	302.72	250.07	3.69	3.05	1.50024	0.448797	0.00416586	7.94061	107.732	23.3748	6151.62	1932.69	4187.24	808	5	2008	4	1	552	1	0
268857051	23456478	28002110	3520	260.19	248.65	3.19	3.05	3.38795	0.0552693	0.00179283	6.67348	30.8279	33.8577	8972.39	3307.31	6288.87	730	3	2008	4	1	327	2	46
267299396	23476771	178479611	33888	259.67	248.63	3.19	3.05	1.3911	0.671082	0.00790961	8.0875	84.8439	40.454	9173.76	3310.14	6817.3	814	6	2008	4	2	320	1	45
269271385	23456478	23942172	6016	290.76	247.22	3.59	3.05	3.00085	0.127667	0.00132843	7.46939	96.1037	31.6913	9170.7	3001.06	6115.71	1095	8	2008	4	1	507	2	42
264551367	24498557	24007288	36352	246.76	246.36	3.06	3.05	2.76947	0.0990928	0.0011692	7.42046	84.7529	22.4283	6509.61	2160.14	4354.71	804	5	2008	1	1	552	1	43
264131235	178447053	134092353	3520	271.1	242.49	3.41	3.05	3.10055	0.140368	0.00257654	6.79809	54.4795	33.8301	8943.05	3256.91	6298.63	892	7	2008	2	1	451	1	41
1340324106	24293620	134051767	6336	214	239.12	2.73	3.05	1.4747	0.55305	0.00515031	8.18255	107.382	33.3791	8515.88	2665.72	5856.55	763	4	2008	3	1	372	2	37
268089262	23438415	24007288	4224	243.95	238.33	3.12	3.05	2.68605	0.24982	0.00315781	7.19631	79.1117	34.061	9079.1	3136.8	6316.97	730	3	2008	3	1	384	1	0
268107548	24511268	134096367	35232	283.24	237.5	3.64	3.05	2.61166	0.265414	0.00314182	7.29252	84.4778	33.9116	9094.81	3090.41	6289	757	4	2008	4	1	358	2	40
266943488	24873420	24572370	6016	250.36	236.99	3.22	3.05	2.4604	0.293442	0.00377155	7.21775	77.8041	31.3327	8136.35	2854	5732.42	741	3	2008	2	1	330	2	35
267447468	23595407	24572593	3520	240.34	236.02	3.1	3.05	3.24094	0.0715291	0.00205243	6.63141	34.851	30.6739	8049.34	2990.09	5675.31	777	4	2008	3	1	366	1	48
268682888	133819178	178449729	4320	209.12	235.85	2.71	3.05	2.31017	0.264886	0.00207081	7.81676	127.914	27.9479	7897.8	2417.83	5188.41	754	4	2008	3	1	365	2	34
268322520	25614003	28023964	35232	271.6	235.55	3.52	3.05	2.91518	0.127162	0.00174118	7.16107	73.0319	28.0408	7891.59	2690.95	5371.54	754	4	2008	4	1	352	1	46
265759804	24998969	28532404	3520	268.75	233.31	3.51	3.05	2.70026	0.211255	0.00243005	7.29156	86.9342	30.9475	8548.45	2862.45	5829.52	970	8	2008	4	1	402	2	42
266182166	118190892	24293620	3520	293.77	231.34	3.88	3.05	3.29061	0.081964	0.00205047	6.69702	39.9732	33.4799	8882.49	3264.78	6238.34	776	4	2008	2	1	387	1	41
263445956	24572593	24313021	32256	245.27	229.97	3.25	3.05	3.33486	0.0555176	0.00188713	6.62094	29.4191	32.0433	8404.18	3124.3	5915.64	797	5	2008	1	1	423	2	0
266425236	133820070	23942172	6016	270.3	227.78	3.62	3.05	1.74341	0.45925	0.005571	7.57377	82.4358	27.3955	6695.16	2371.28	4827.99	779	4	2008	3	1	380	1	49
267156676	23621721	24007288	6016	257.92	226.04	3.48	3.05	2.13669	0.424609	0.00560433	7.38548	75.7644	34.8004	8387.88	3072.49	6120.92	735	3	2008	3	1	454	1	43
269282981	113734237	23942172	6016	224.66	225.17	3.04	3.05	3.0321	0.0834233	0.000618838	8.00397	134.807	28.7252	8547.25	2727.89	5594.35	709	2	2008	4	1	495	2	41
267693660	23621721	27946583	3520	257.74	222.28	3.54	3.05	3.22628	0.0566141	0.00124303	7.06896	45.5453	29.5433	8320.97	2907.13	5679.52	776	4	2008	4	2	650	1	45
266019822	133819847	26303073	36352	212.59	221.34	2.93	3.05	1.59998	0.445352	0.00249436	8.66304	178.543	31.935	8708.4	2318.06	5465.66	766	4	2008	1	1	477	1	38
267022876	23476771	28024633	3520	260.04	221.25	3.58	3.05	2.60008	0.286999	0.00475786	6.88282	60.3211	32.7757	7891.73	3038.89	5807.25	813	6	2008	3	1	450	2	37
268293753	24406681	24007288	4224	272.52	219.23	3.79	3.05	2.19053	0.403915	0.00509921	7.4108	79.2112	34.9032	8630.16	3081.01	6208.89	718	2	2008	4	1	438	2	0
267687862	23476771	28002110	3520	239.27	217.14	3.36	3.05	3.07801	0.151912	0.00301315	6.68658	50.4163	33.8398	8670.06	3248.89	6200.54	747	3	2008	3	1	NA	2	38
266729408	23456478	178452851	33888	271.72	216	3.84	3.05	2.46074	0.280062	0.00322639	7.34294	86.8036	30.9008	8278.32	2795.54	5717.38	775	4	2008	3	1	419	2	0
267307424	23476771	178475597	33888	230.46	213.8	3.29	3.05	2.12417	0.440612	0.00647207	7.26106	68.0789	34.5784	7912.28	3075.06	5942.39	767	4	2008	4	1	450	2	41
266646675	23190216	178475597	32256	270.25	212.65	3.87	3.05	2.98884	0.1275	0.0017685	7.14567	72.0949	30.1679	8473.78	2896.14	5774.68	775	4	2008	3	1	334	2	0
900492509	178445715	178445492	112000	214.97	210.48	3.11	3.05	2.63635	0.281599	0.00491682	6.81182	57.2725	32.9376	7808.15	3062.24	5791.69	735	3	2008	4	1	332	2	40
264546461	24499449	24293620	36352	177.13	208.87	2.59	3.05	1.67224	0.523429	0.0105879	6.92862	49.4364	24.3016	4369.17	2145.37	3653.76	844	7	2008	1	2	319	1	41
262603908	23133128	23497733	33888	231.63	208.54	3.38	3.05	1.37405	0.655114	0.00812313	7.96613	80.648	36.4139	8118.98	3021.06	6106.81	836	6	2008	1	2	331	2	41
1741202732	178445269	23757528	6432	273.75	204.55	4.08	3.05	1.20597	0.585558	0.00517513	8.3462	113.148	29.6463	7583.39	2309.04	5166.64	794	5	2008	4	1	476	1	44
267708155	24945226	23942172	35232	284.47	203.62	4.26	3.05	3.34424	0.0568469	0.00234753	6.39857	24.2156	32.0906	7999.06	3096.77	5745.02	787	5	2008	4	1	467	1	43
268071868	24898173	24007288	36352	189.06	194.46	2.97	3.05	2.87353	0.16506	0.00279041	6.85238	59.1525	29.4277	7756.36	2812.2	5467.64	753	4	2008	3	1	421	2	38
266020045	25066538	26303073	36352	183.75	194.39	2.89	3.05	3.21962	0.0422366	0.0013868	6.8587	30.4562	27.7067	7566.62	2720.43	5229.2	771	4	2008	1	1	389	2	41
1340330796	23765556	134093245	6336	225.03	194.29	3.53	3.05	2.53597	0.265832	0.00371939	7.08131	71.4718	30.116	7764.16	2782.19	5508.52	753	4	2008	4	1	357	2	40
268310032	23392254	28002110	3520	231.08	193.15	3.65	3.05	2.81312	0.186912	0.00302561	6.88485	61.7766	29.8726	7818.6	2835.85	5527.28	760	4	2008	4	1	344	1	38
266730746	23012708	178475597	33888	233.57	191.32	3.72	3.05	1.12277	0.705974	0.00879441	8.07546	80.2753	33.5428	7308.78	2755.46	5555.3	833	6	2008	4	1	NA	2	40
266636194	23353675	178468907	32256	198.28	187.23	3.23	3.05	1.90866	0.469958	0.00438718	7.98051	107.121	37.9119	9904.1	3115.4	6762.13	761	4	2008	3	1	378	2	0
266578883	23621721	28532404	3520	204.22	180.94	3.44	3.05	1.35335	0.522414	0.00508053	8.04191	102.827	25.824	6580.47	2104.99	4556.18	882	7	2008	4	1	549	2	42
452389396	118191115	178445492	320	210.1	180.05	3.55	3.05	1.97824	0.516401	0.00905274	7.1342	57.0437	34.816	6916.81	3080.53	5553.24	784	5	2008	1	1	317	2	44
265755121	24863608	178449729	3520	154.08	173.74	2.7	3.05	2.38561	0.267353	0.00345893	7.18183	77.2935	26.5917	6987.51	2441.26	4898.37	739	3	2008	1	1	411	1	0
900497415	178447499	134092799	112000	254.01	314.59	2.45	3.04	3.19364	0.170195	0.00283994	6.86199	59.9291	41.2678	10864.7	3937.42	7661.95	738	3	2008	4	1	363	2	46
268110447	25118497	134096367	35232	288.82	308.54	2.85	3.04	2.86955	0.234227	0.0027793	7.26411	84.2757	39.4057	10716.1	3627.08	7367.6	743	3	2008	4	1	405	2	49
899344505	24416716	24293620	112000	303.29	308.23	3	3.04	3.08108	0.148993	0.00254172	6.86513	58.6189	34.4201	9177.51	3303.43	6433.78	727	3	2008	3	2	539	2	36
267303187	26165705	178452851	33888	359.88	305.74	3.58	3.04	2.56971	0.309544	0.00364616	7.35189	84.8959	37.9012	9975.52	3406.25	6951.21	784	5	2008	4	1	647	2	40
267236733	23456478	27998096	39488	307.44	305.42	3.06	3.04	2.93568	0.160974	0.00192192	7.26123	83.757	32.7037	9199.15	3084.4	6236.88	734	3	2008	3	1	386	2	0
265750661	133820070	178447499	3520	308.66	300.31	3.12	3.04	3.48454	0.0646322	0.00217963	6.5247	29.6528	38.0531	9768.36	3696.43	6944.35	782	5	2008	1	1	494	1	41
267682733	23497733	178447722	3520	317.5	298.65	3.24	3.04	3.25781	0.0818581	0.00182611	6.82173	44.8265	32.6956	8874.32	3194.42	6168.52	733	3	2008	3	1	537	1	41
265236869	26162360	25789058	33888	344.02	298.56	3.5	3.04	2.93073	0.225163	0.00339014	6.96736	66.4171	38.4877	9982.7	3608.31	7077.92	969	8	2008	4	2	579	1	43
266645337	24406681	178452851	32256	225.66	288.71	2.37	3.04	2.27891	0.423181	0.0048114	7.59519	87.9538	42.531	10767.3	3680.68	7606.38	790	5	2008	3	1	382	1	0
267300511	26165705	28137248	33888	339.31	287.06	3.6	3.04	2.88362	0.17767	0.00228682	7.16093	77.6927	32.4372	8948.92	3056.37	6135.99	805	5	2008	4	1	335	1	42
267380791	23438415	134092353	4224	289.82	286.1	3.08	3.04	2.75525	0.19897	0.0015609	7.74833	127.471	33.8136	9725.64	3025.49	6384.38	766	4	2008	3	1	439	1	0
269257336	178445492	178457534	4224	285.79	284.52	3.06	3.04	3.73106	0.026153	0.00155222	6.63723	16.8488	43.7621	11432.5	4244.14	8011.15	741	3	2008	4	1	573	1	36
266661170	23456478	178475597	32256	304.1	281.16	3.29	3.04	2.9506	0.19682	0.00186792	7.51953	105.368	39.2699	11162.2	3589.2	7447.05	728	3	2008	3	1	503	1	0
268862403	178445715	27998096	3520	314.63	279.62	3.42	3.04	3.05999	0.122106	0.00248999	6.72756	49.0389	30.3622	7984.6	2937.01	5638.28	710	2	2008	4	1	327	2	40
268377824	24873420	134092353	32736	293.38	276.52	3.22	3.04	2.93136	0.155433	0.00129134	7.68603	120.366	33.8025	9819.94	3110.16	6466.44	775	4	2008	4	1	588	2	40
269262465	24406681	115969812	4224	308.08	276.11	3.39	3.04	3.07528	0.192165	0.00258532	7.1028	74.3291	40.8972	11105.5	3846.5	7681.39	717	2	2008	4	1	325	2	0
266171908	133820070	134093468	3520	270.67	275.97	2.98	3.04	3.66966	0.0151659	0.00149141	6.60674	10.1688	40.0316	10306.8	3847.43	7231.82	753	4	2008	2	1	326	2	43
263419196	26162360	178449060	33888	274.09	272.53	3.06	3.04	2.52598	0.317752	0.00252351	7.88293	125.917	42.2986	11775.6	3577.07	7759.2	817	6	2008	3	1	343	1	38
267312553	23476771	178479611	33888	260.32	268.2	2.95	3.04	2.95151	0.174937	0.00217917	7.20097	80.2771	34.5966	9607.35	3256.36	6560.48	773	4	2008	4	2	539	2	48
267210642	24406681	178475151	32256	292.91	268.08	3.32	3.04	2.39427	0.363908	0.00474789	7.29698	76.6461	36.9451	9216.77	3307.37	6617.48	768	4	2008	3	1	345	2	0
268297098	25615564	24007288	4224	272.22	264.18	3.13	3.04	2.3446	0.33721	0.00295785	7.78696	114.005	36.7634	10082.6	3137.04	6738.72	709	2	2008	4	1	394	1	0
267891907	24406681	27946583	32256	300.61	262.75	3.48	3.04	1.92265	0.479543	0.00561962	7.66624	85.3338	35.7098	8754.28	3058.1	6286.31	754	4	2008	4	2	392	1	0
268647877	133820070	178449729	4320	246.17	262.44	2.85	3.04	1.41271	0.465086	0.00250505	8.77506	185.659	29.2885	7940.53	2073.99	4949.98	772	4	2008	1	1	NA	2	39
268291746	24406681	24007288	4224	240.89	260.87	2.8	3.04	1.90227	0.574972	0.00777794	7.64879	73.9234	44.7645	9919.45	3832.28	7528.34	736	3	2008	4	1	553	2	0
899331571	118191338	178469130	112000	292.53	259.1	3.44	3.04	2.83773	0.160691	0.00153464	7.52065	104.71	30.7054	8832.84	2851.28	5876.26	821	6	2008	4	1	383	2	38
266659386	23476771	178448168	32256	290.67	256.27	3.45	3.04	1.98427	0.334656	0.00180421	8.43187	185.486	29.8898	8336.18	2310.58	5260.69	725	3	2008	3	1	507	2	0
266220745	25086162	134099043	35232	290.04	253.17	3.49	3.04	2.66515	0.267304	0.00284823	7.42774	93.8491	37.0347	10115	3335.9	6895.04	836	6	2008	3	1	361	1	40
266190417	133820070	134093468	3520	312.59	252.95	3.76	3.04	3.4078	0.0430005	0.00154929	6.74817	27.7549	33.3716	8952.56	3266.04	6232.84	763	4	2008	2	1	410	2	42
266172354	133820070	134092353	3520	305.26	246.33	3.76	3.04	3.40873	0.0253993	0.000655767	7.51587	38.7323	32.3367	9410.96	3207.43	6316.78	813	6	2008	2	1	NA	2	42
265693573	23311082	24007288	6016	286.92	245.76	3.55	3.04	2.73532	0.150464	0.00151148	7.47188	99.548	26.4985	7621.28	2480.6	5084.27	883	7	2008	2	1	508	1	42
267683848	23497733	24572593	3520	207.78	240.37	2.63	3.04	2.71462	0.232301	0.00351662	6.96281	66.058	31.6831	8166.39	2965.67	5808.14	730	3	2008	3	1	336	1	41
267038263	26167489	24293620	35232	231.78	239.96	2.94	3.04	3.25135	0.0741792	0.00171647	6.83982	43.2161	31.7073	8642.94	3103.15	5994.06	786	5	2008	3	1	NA	1	37
1340075907	23353675	23942172	6336	275.27	236.76	3.53	3.04	1.9579	0.387601	0.00388339	7.70264	99.81	28.6321	7570.11	2453.7	5192.63	736	3	2008	1	1	430	1	45
266657602	178447053	178475597	32256	276.84	236.6	3.55	3.04	3.04413	0.132358	0.00153185	7.33913	86.4043	33.1805	9494.56	3155.03	6384.41	752	4	2008	3	1	420	1	0
266741673	23456478	178479611	33888	250.98	235.53	3.24	3.04	2.64157	0.280479	0.0041903	7.0106	66.9353	34.4719	8640.15	3185.76	6224.64	830	6	2008	4	1	NA	1	43
268668170	26165705	178451513	4320	256.15	231.51	3.36	3.04	2.21963	0.360968	0.00397719	7.52231	90.7595	32.6544	8542.03	2864.94	5937.36	823	6	2008	3	1	380	1	35
263926521	23229018	23497733	32256	269.79	231.3	3.54	3.04	1.80818	0.586726	0.00907372	7.46138	64.6621	39.1585	8028.64	3395.02	6343.7	758	4	2008	2	1	332	2	0
266366810	133819847	178447945	36800	233.89	231.29	3.08	3.04	2.58531	0.30526	0.00419946	7.14343	72.6904	36.1781	9161.5	3304.01	6549.73	791	5	2008	2	1	329	2	45
267138390	24898173	134093468	36352	188.94	230.57	2.49	3.04	2.94772	0.178846	0.00263853	6.99944	67.7826	33.8839	9109.96	3213.07	6346.73	786	5	2008	3	1	365	1	40
268101081	120420223	24007288	6016	230.49	226.73	3.09	3.04	2.55187	0.285572	0.00342962	7.29602	83.2664	34.0936	9031.91	3092.43	6283.85	757	4	2008	4	1	NA	2	40
262610152	23516465	24313021	33888	292.61	226.56	3.92	3.04	2.52287	0.253237	0.00248137	7.5181	102.055	31.2178	8673.44	2798.99	5839.4	855	7	2008	1	1	570	1	0
266179044	133820070	178447499	3520	224.57	226.48	3.02	3.04	3.34563	0.08696	0.00209296	6.70565	41.5487	35.9727	9547.48	3505.51	6706.16	781	5	2008	2	1	404	2	39
265734828	178447499	178457980	3520	261.6	225.51	3.53	3.04	3.41101	0.0482296	0.0019248	6.55451	25.0569	33.7216	8720.81	3277.15	6165.57	794	5	2008	1	1	500	1	0
268121374	23621721	28002110	3520	234.8	224.83	3.17	3.04	2.83393	0.206059	0.00310145	6.96606	66.4395	32.8698	8637.38	3096.92	6086.2	767	4	2008	4	1	489	2	31
262623086	23311082	24007288	33888	242.3	223.12	3.3	3.04	3.07438	0.0876708	0.00112887	7.38152	77.6627	29.0288	8416.8	2815.29	5644.32	841	7	2008	1	1	447	2	37
267226921	23456478	178475597	32256	265.33	223.03	3.62	3.04	2.66267	0.198286	0.00191742	7.4974	103.413	29.4938	8364.79	2698.92	5591.3	758	4	2008	3	1	328	1	0
263418973	23456478	23942172	33888	270.2	221.99	3.7	3.04	3.06389	0.185204	0.00296351	6.89952	62.4947	38.2643	10056.5	3632.84	7093.94	888	7	2008	3	1	374	1	41
268089039	120420223	24007288	4224	241.96	221.13	3.32	3.04	2.52522	0.280079	0.00213279	7.8729	131.321	37.0129	10433.4	3164.84	6836.55	715	2	2008	3	1	321	2	0
265764487	178445715	134092353	3520	276.43	220.57	3.8	3.04	3.3174	0.132547	0.00405863	6.23683	32.6581	38.3565	8731.73	3645.28	6561.24	765	4	2008	2	1	344	2	38
262606584	23311082	23497733	33888	226.03	220.39	3.12	3.04	2.58549	0.316955	0.00480205	7.03084	66.0041	36.4697	8886.55	3343.52	6489.98	834	6	2008	1	1	322	2	38
262623086	23311082	24007288	33888	217.62	217.3	3.04	3.04	3.07438	0.0876708	0.00112887	7.38152	77.6627	29.0288	8416.8	2815.29	5644.32	841	7	2008	1	1	447	2	37
265246904	23012708	178479611	33888	221.55	217.29	3.1	3.04	2.06908	0.335672	0.00224525	8.14618	149.503	30.3933	8495.21	2463.29	5483.29	895	7	2008	4	1	379	2	42
266415424	133819178	23942172	6016	211.78	215.74	2.99	3.04	2.78614	0.15934	0.00226066	7.06282	70.484	27.2445	7474.23	2593.43	5152.89	864	7	2008	3	1	400	2	37
263461789	118190446	28023964	32256	141.09	213.54	2.01	3.04	3.29013	0.0387734	0.00115311	7.0276	33.625	29.5966	8266.83	2916.77	5656.9	767	4	2008	1	1	NA	2	0
266659386	23476771	178448168	32256	292.55	213.32	4.16	3.04	1.98427	0.334656	0.00180421	8.43187	185.486	29.8898	8336.18	2310.58	5260.69	725	3	2008	3	1	507	2	0
268672407	24873420	24007288	4320	221.76	205.84	3.28	3.04	3.17984	0.123992	0.00224183	6.85687	55.3083	34.9325	9411.48	3376.83	6566.78	808	5	2008	3	1	422	1	40
265251364	23190216	178479611	33888	250.32	205.3	3.71	3.04	1.17327	0.650238	0.00677262	8.24272	96.0098	32.8192	7872.23	2621.3	5630.41	869	7	2008	4	1	352	1	40
268099743	23438415	23942172	6016	211.75	204.54	3.14	3.04	2.75591	0.180351	0.00212394	7.26445	84.9134	29.2715	8172.82	2740.39	5555.09	719	2	2008	3	1	348	2	30
268103980	178451513	23942172	6016	223.36	201.68	3.37	3.04	1.10357	0.557522	0.00360298	8.76261	154.739	28.7009	7660.47	2047.83	4887.18	727	3	2008	3	1	417	1	37
266674104	24007288	28002110	32256	230.49	199.06	3.52	3.04	2.82968	0.127915	0.000659387	8.26107	193.99	29.2417	8580.44	2621.92	5527.99	1092	8	2008	4	1	332	2	0
265685991	24898173	134099043	35232	227.99	195.68	3.55	3.04	1.71218	0.483863	0.00542308	7.74145	89.2229	30.0064	7449.48	2547.1	5298.73	753	4	2008	2	1	381	1	44
267242308	23476771	28025748	32256	196.3	195.48	3.06	3.04	2.86404	0.201351	0.00390192	6.66304	51.6032	31.7133	7775.51	3007.79	5679.24	778	4	2008	4	1	367	1	0
269272277	23476771	27946583	6016	213.94	191.71	3.4	3.04	2.06685	0.321444	0.00290093	7.72083	110.807	26.0157	7143.52	2244.85	4788.24	762	4	2008	4	1	NA	2	40
266738774	23012708	115970258	33888	197.83	189.69	3.18	3.04	2.78203	0.23649	0.00467749	6.63376	50.5592	32.2438	7576.64	3032.13	5645.53	826	6	2008	4	1	344	2	42
1740940930	23190216	178447499	6432	177.49	181.46	2.97	3.04	1.33681	0.577741	0.00492707	8.38255	117.258	33.5033	8648.26	2589.87	5840.78	744	3	2008	2	1	344	2	44
267140843	25191641	24007288	36352	160.07	179.79	2.71	3.04	2.14985	0.279156	0.00211465	7.87815	132.011	25.3755	7156.66	2168.92	4686.79	761	4	2008	3	1	365	2	39
268684895	24998969	178449729	4320	202.89	179.36	3.43	3.04	0.144971	0.971015	0.0113147	8.83341	85.819	33.0211	6768.66	2531.81	5247.15	759	4	2008	3	1	360	2	44
266644891	23353675	178448168	32256	157.32	167.59	2.85	3.04	2.89608	0.229789	0.00294607	7.16633	77.9985	39.1505	10512.9	3630.71	7295.22	775	4	2008	3	1	392	2	0
262604577	23516465	27946583	33888	171.99	163.46	3.2	3.04	2.682	0.204205	0.00174215	7.64987	117.214	31.5203	9011.66	2839.86	5958.12	933	8	2008	2	1	434	2	40
1740738000	24406681	0	39488	241.65	150.04	4.89	3.04	2.97514	0.134236	0.00364998	6.36651	36.7772	27.7936	6600.69	2659.02	4877.55	905	8	2008	1	1	277	2	41
266732976	23621721	178475597	33888	177.6	134.88	4.01	3.04	1.72394	0.59456	0.0116246	7.10318	51.1468	32.0981	5606.66	2797.71	4742.82	792	5	2008	3	1	342	1	40
1340327228	23392254	134093245	6336	148.71	131.05	3.45	3.04	1.86067	0.400425	0.00649844	7.05281	61.6187	22.4296	5027.85	2025.82	3822.76	792	5	2008	4	1	483	1	37
268070307	24898173	24007288	36352	234.25	324.54	2.19	3.03	2.70711	0.195813	0.00100027	8.26006	195.761	34.6251	9970.2	2936.64	6365.08	757	4	2008	3	1	439	1	40
261172471	23942172	27944353	32256	407.51	299.99	4.11	3.03	2.50926	0.251864	0.00205414	7.7464	122.612	32.0921	9076.98	2811.22	5987.21	1051	8	2008	1	1	592	1	0
266217623	134090346	134099043	35232	360.4	296.26	3.68	3.03	3.00534	0.170118	0.00209873	7.21544	81.0577	35.9783	10029.9	3389.68	6834.92	758	4	2008	2	1	538	2	37
1340312510	24235417	25781699	6336	268.92	289.25	2.82	3.03	2.52702	0.253392	0.00209774	7.72953	120.793	32.7338	9244.93	2871.36	6107.78	825	6	2008	3	1	394	2	43
267251674	23456478	178475151	39488	306.79	288.62	3.22	3.03	2.96351	0.192662	0.00237407	7.20743	81.1523	37.2574	10270.8	3484.75	7032.92	739	3	2008	4	1	327	2	0
265709852	115961561	23595407	6016	302.36	287.23	3.19	3.03	2.07394	0.35172	0.00281819	7.93684	124.803	30.5657	8428.25	2549.14	5565.72	740	3	2008	2	1	467	1	40
452394971	178444823	178445492	320	368.9	284.4	3.93	3.03	2.4792	0.284129	0.00427984	7.00343	66.3877	29.5813	7377.54	2732.61	5328.69	783	5	2008	1	1	395	2	44
267155561	133820070	24007288	6016	278.71	283.08	2.99	3.03	1.8553	0.459884	0.00338621	8.30388	135.811	38.6298	10450.3	3007.51	6827.44	742	3	2008	3	1	442	2	35
265752891	133820070	23497733	3520	313.28	282.76	3.36	3.03	3.26012	0.0848446	0.00158669	6.99302	53.4726	33.5449	9341.3	3276.85	6412.87	755	4	2008	1	2	418	2	43
268377378	24873420	0	32736	332.36	267.95	3.76	3.03	1.93698	0.436705	0.003402	8.16536	128.367	37.3536	10109.9	2981.21	6664.5	760	4	2008	4	1	412	2	40
265586533	24873420	24007288	36352	252.08	265.64	2.87	3.03	3.22917	0.0857833	0.00073142	7.83992	117.283	34.8869	10345.7	3331.63	6804.57	751	4	2008	1	1	427	2	39
265683315	134090346	134092353	35232	285.99	261.46	3.31	3.03	3.43039	0.0203469	0.000122022	9.19466	166.747	33.5873	10182.2	3306.12	6663.21	798	5	2008	2	1	486	2	40
268120928	23456478	28002110	3520	266.35	255.6	3.16	3.03	2.89302	0.211606	0.00295533	7.05656	71.6012	36.0608	9606.87	3380.03	6712.03	720	2	2008	3	1	415	2	36
265764710	134051767	178458203	3520	298.1	255.34	3.54	3.03	0.670784	0.866054	0.0106991	8.4674	80.9463	36.9656	7602.89	2936.36	5920.98	725	3	2008	1	1	333	1	0
266636417	23476771	178475597	32256	271.55	252.85	3.25	3.03	3.0261	0.044513	0.00117247	7.04904	37.965	23.1842	6502.98	2285.05	4444.2	871	7	2008	4	2	349	2	0
263417189	25176031	115970258	33888	316.74	252.68	3.8	3.03	2.49714	0.306265	0.00324782	7.4846	94.2986	35.992	9692.04	3197.28	6639.46	838	6	2008	3	1	386	1	30
268296652	0	24007288	4224	324.18	252.62	3.89	3.03	1.4047	0.607536	0.00729621	7.90972	83.2673	32.5808	7512.95	2715.37	5552.58	784	5	2008	4	1	326	2	34
266822399	118190669	134092130	4224	233.68	251.93	2.81	3.03	3.10713	0.102213	0.000698942	8.00861	146.239	33.5982	9952.35	3138.81	6491.96	719	2	2008	2	1	437	2	0
266824406	23353675	178452851	4224	284.37	251.87	3.42	3.03	2.87251	0.23026	0.00208503	7.59436	110.435	41.4916	11714.1	3720.07	7801.23	786	5	2008	3	1	368	1	0
900488049	178451513	178469353	112000	288.63	251.17	3.49	3.03	2.65787	0.271736	0.00357128	7.16602	76.0894	35.2784	9213.41	3238.91	6481.43	741	3	2008	4	1	385	2	50
267701911	118190223	24007288	6016	272.12	250.24	3.29	3.03	2.14431	0.384822	0.00391382	7.6764	98.3239	33.9592	8960.02	2920.35	6160.37	798	5	2008	4	2	392	2	40
267387258	23456478	24007288	6016	282.11	246.46	3.46	3.03	2.68057	0.254233	0.00289221	7.33191	87.9026	35.316	9590.3	3217.32	6581.38	714	2	2008	3	1	415	2	37
267698566	23456478	23942172	6016	253.43	244.25	3.14	3.03	2.65006	0.191479	0.00161126	7.66209	118.838	29.1782	8380.72	2640.84	5531.39	756	4	2008	3	1	326	2	42
262612382	23516465	23356574	33888	283.72	243.82	3.52	3.03	2.69522	0.267686	0.00329698	7.24451	81.1914	36.7631	9767.62	3360.42	6796.82	813	6	2008	1	1	NA	2	40
267900381	24410249	178475151	32256	208.74	243.42	2.6	3.03	3.08287	0.153641	0.00332213	6.584	46.2477	33.7266	8409.77	3233.82	6091.13	753	4	2008	4	1	343	1	0
269252653	178451513	24007288	4224	278.5	242.51	3.48	3.03	3.274	0.0604571	0.000913253	7.42161	66.1997	32.0412	9334.79	3144.87	6259.33	736	3	2008	4	1	425	2	37
267901050	178445269	178475597	32256	254.88	239.49	3.22	3.03	2.5763	0.270759	0.00267197	7.52917	101.333	35.0235	9662.83	3122.03	6523.82	724	3	2008	4	1	342	2	0
269706235	22335903	24572593	3520	269.34	239.17	3.41	3.03	2.68353	0.226954	0.00292076	7.16039	77.7036	31.3271	8418.2	2908.41	5840.7	721	3	2008	4	1	NA	1	38
266724056	23190216	178479611	33888	244.8	236.81	3.13	3.03	1.17268	0.651862	0.00598676	8.45457	108.884	35.8104	8918.65	2760.1	6168.21	827	6	2008	4	1	361	2	41
268118029	23476771	28002110	3520	260.39	233.59	3.38	3.03	2.36834	0.315272	0.00360787	7.39793	87.3845	31.8946	8428.15	2851.94	5851.42	738	3	2008	3	1	358	1	38
266642884	27749005	178475597	32256	253.21	233.27	3.29	3.03	3.12939	0.130734	0.00215669	6.94178	60.6178	34.304	9350.93	3306.03	6482.9	845	7	2008	4	1	346	2	0
267032688	23456478	178447722	3520	223.12	231.42	2.92	3.03	2.56699	0.314935	0.00452141	7.09924	69.6541	36.1796	8990.32	3306.78	6494.71	759	4	2008	3	1	335	1	43
265196729	23012708	24302986	32256	251.32	229.43	3.32	3.03	1.99807	0.393662	0.0043931	7.56441	89.6091	29.198	7516.83	2541.25	5264.65	764	4	2008	2	1	325	1	0
1340332580	23621721	178449729	6336	260.5	226.01	3.5	3.03	2.77041	0.259378	0.00441233	6.83005	58.7849	35.4353	8634.16	3309.4	6320.38	775	4	2008	4	1	429	1	43
267931601	23456478	178475151	32256	262.54	223	3.57	3.03	2.26986	0.381472	0.00489295	7.34937	77.9635	34.8191	8657.92	3097.21	6219.35	707	2	2008	4	1	358	1	0
262604131	23133128	27946583	33888	253.89	222.63	3.46	3.03	2.13215	0.373966	0.00395044	7.60343	94.6644	31.8123	8359.06	2762.3	5777.89	946	8	2008	2	1	NA	2	40
268695153	133820070	178485632	4320	261.44	220.9	3.59	3.03	1.77023	0.56493	0.0086475	7.43418	65.3287	35.3885	7388.67	3078.4	5790.04	770	4	2008	4	1	351	2	36
266191978	178445715	134093245	3520	263.33	220.88	3.61	3.03	3.51297	0.0561094	0.0030153	6.12972	18.6082	37.3712	8613.25	3537.02	6365.47	761	4	2008	2	1	403	1	46
269701998	178447722	178480503	3520	252.8	220.36	3.48	3.03	3.09007	0.128889	0.00258039	6.72797	49.9492	31.9851	8383.63	3088.83	5929.79	719	2	2008	4	1	541	1	40
269474538	23476771	28023964	35232	254.05	220.1	3.5	3.03	2.65784	0.213737	0.00204762	7.51434	104.383	31.1112	8784.4	2826.36	5875.45	742	3	2008	4	2	411	2	43
265584749	25189857	24293620	36352	218.16	218.7	3.03	3.03	2.77562	0.189972	0.00376078	6.64377	50.514	27.9599	6885.53	2659.03	5018.6	743	3	2008	1	1	344	2	40
266647121	27749005	178475151	32256	274.07	218.59	3.8	3.03	2.42378	0.326163	0.00403151	7.31195	80.9034	34.1422	8813.15	3069.85	6212.27	738	3	2008	2	1	448	2	0
267910416	23456478	28002110	32256	242.01	217.44	3.37	3.03	2.72617	0.287382	0.00399409	7.11013	71.9518	39.1591	9988.1	3595.62	7119.87	735	3	2008	4	1	327	2	0
266564165	26167489	28023964	3520	216.36	216.94	3.03	3.03	3.21265	0.113196	0.0026836	6.59078	42.1807	33.8868	8681.77	3278.64	6203.1	817	6	2008	3	1	316	1	36
267300957	26165705	178479611	33888	241.19	215.19	3.39	3.03	2.6535	0.253806	0.00339243	7.1294	74.8155	32.9462	8652.77	3043.75	6075.87	809	5	2008	4	2	325	2	43
1340320984	23456478	178472029	6336	241.9	212.56	3.45	3.03	2.402	0.297765	0.00325772	7.43195	91.4029	31.4602	8450.75	2813.55	5808.97	876	7	2008	4	1	353	2	39
1340071001	24998969	25779915	6336	226.35	211.45	3.25	3.03	2.40485	0.345937	0.00499458	7.13266	69.2623	33.9522	8266.95	3081.19	6030.04	1006	8	2008	3	1	282	1	50
267894360	24945226	178475597	32256	225.34	211.37	3.23	3.03	3.39711	0.0975359	0.00201042	6.81505	48.5152	39.5751	10686.8	3852.74	7449.02	765	4	2008	4	1	332	1	0
267693214	23456478	27998096	3520	199.8	207.54	2.91	3.03	2.66396	0.244128	0.00370485	6.96477	65.8942	31.2574	7987.01	2917.41	5704.35	781	5	2008	4	2	356	1	40
899310163	23353675	28025302	112000	270.85	207.09	3.97	3.03	3.19992	0.101975	0.0014808	7.17955	68.8646	34.1076	9684.58	3304	6571.72	777	4	2008	3	1	359	2	43
1340305597	23012708	23942172	6336	232.03	206.92	3.39	3.03	2.71745	0.22266	0.00389891	6.78216	57.1082	29.8276	7416.37	2811.98	5378.65	738	3	2008	1	1	314	1	42
265746870	118190223	178449729	3520	247.84	206.66	3.64	3.03	2.27538	0.314893	0.00315164	7.57356	99.9141	30.2758	8208.47	2660.48	5581.04	754	4	2008	1	1	443	1	0
266736098	23476771	178433673	33888	276.97	205.39	4.08	3.03	2.53123	0.293344	0.0041644	7.08906	70.4409	32.6551	8248.5	2998.4	5911.17	751	4	2008	3	1	329	1	40
266670090	24998969	178475597	32256	217.47	205.36	3.21	3.03	2.44965	0.370892	0.00612182	6.98593	60.5853	36.6318	8314.78	3332.34	6287.91	763	4	2008	3	1	333	1	0
1340075238	24293620	23595407	6336	212.59	203.24	3.17	3.03	2.04685	0.413521	0.00510478	7.45997	81.0067	31.5181	7815.31	2767.36	5607.09	717	2	2008	1	1	317	1	45
262586737	25230889	23497733	33888	228.46	202.25	3.42	3.03	2.73389	0.204133	0.00284785	7.05765	71.6796	30.0197	8035.64	2819.46	5601.61	880	7	2008	1	1	370	1	0
265762257	118190669	178458203	3520	224.21	201.7	3.36	3.03	3.26573	0.107838	0.00333011	6.31994	32.3827	34.2236	8166.81	3281.18	6008.76	749	3	2008	1	1	317	2	46
263412729	25334584	178449060	33888	193.27	201.49	2.91	3.03	2.72556	0.236564	0.00255528	7.38178	92.5785	35.1693	9702.47	3206.6	6595.17	801	5	2008	2	2	369	2	45
269248193	24998969	24007288	4224	249.16	195.83	3.86	3.03	2.93324	0.171659	0.00362166	6.58568	47.3977	30.6902	7550.08	2930.23	5504.4	737	3	2008	4	1	346	1	0
266644668	23353675	178448168	32256	187.17	195.75	2.9	3.03	2.51382	0.326035	0.00310787	7.65628	104.906	40.644	11061.7	3531.35	7476.04	759	4	2008	3	1	439	2	0
267896367	25615564	178475151	39488	204.68	193.8	3.2	3.03	2.4986	0.232525	0.00243166	7.41879	95.624	27.8405	7728.14	2533.77	5229.87	724	3	2008	4	1	357	2	0
268861065	178444600	178480503	3520	222.23	187.99	3.59	3.03	3.28369	0.0743589	0.00322542	6.16327	23.054	31.2699	7235.75	2973.23	5360.56	751	4	2008	4	1	385	1	44
263965323	115961784	134096813	33472	188.52	182.65	3.13	3.03	2.85088	0.133912	0.00152042	7.35769	88.0755	27.568	7897.61	2617.21	5304.44	824	6	2008	1	1	332	1	44
266187964	23353675	134093468	3520	215.56	175.1	3.73	3.03	3.14587	0.131302	0.00449715	6.11391	29.1967	31.7404	6906.12	2990.42	5278.49	774	4	2008	2	1	354	1	36
265239322	23353675	178449060	33888	194.4	156.47	3.76	3.03	2.47473	0.276422	0.00546848	6.64857	50.5483	26.6474	6021.42	2482.46	4568.35	799	5	2008	3	1	361	2	0
269703559	178444600	178433673	3520	150.57	134.4	3.4	3.03	3.36118	0.0586489	0.00168129	6.76285	34.8832	33.4768	9017.56	3278.22	6279.96	737	3	2008	4	1	322	1	41
267895252	178451513	178475597	32256	297.72	334.92	2.69	3.02	2.67692	0.285218	0.00300952	7.46195	94.7721	40.0396	10878.1	3580.19	7424.28	775	4	2008	4	1	330	1	0
267365627	23353675	178447722	3520	344.36	319.77	3.25	3.02	2.34806	0.410662	0.00551055	7.33698	74.523	40.7643	9835.05	3617.9	7180.34	735	3	2008	3	1	428	2	36
452396309	118190446	134093245	320	428.82	302.88	4.27	3.02	3.38176	0.012111	0.000112136	9.20595	108.002	30.7644	9341.77	3057.52	6130.95	975	8	2008	3	2	383	2	40
900480467	120420223	178445492	112000	325.54	290.22	3.39	3.02	1.4136	0.549771	0.00505859	8.19313	108.681	31.2301	7996.76	2489.08	5482.83	745	3	2008	4	1	645	2	35
266634410	24406681	134093245	32256	343.03	287.94	3.6	3.02	2.83986	0.233964	0.00266801	7.31299	87.6924	38.5754	10563.6	3538.5	7225.7	730	3	2008	2	1	368	1	0
269474092	24511268	26165705	35232	291.94	286.62	3.08	3.02	2.80078	0.198174	0.00115922	8.09967	170.955	37.3937	10798.8	3225.99	6945.61	740	3	2008	4	1	547	2	42
266224982	111506467	134099043	35232	324.65	282.48	3.47	3.02	3.15496	0.140219	0.00187293	7.16087	74.8665	37.3332	10460.2	3564.94	7130.2	842	7	2008	3	1	317	2	40
265738619	111504906	23275848	3520	330.53	282.37	3.54	3.02	3.67478	0.0323309	0.00232683	6.25928	13.8948	41.5764	9974.12	3947.94	7219.76	773	4	2008	1	1	537	2	0
267297612	23456478	178475597	33888	302.55	280.41	3.25	3.02	2.5013	0.34701	0.00485581	7.1763	71.4627	37.9295	9330.76	3432.61	6765.35	793	5	2008	4	2	626	1	0
452382929	134057342	26313331	320	328.59	277.77	3.57	3.02	2.94192	0.181301	0.00217393	7.24281	83.3976	35.2556	9814.21	3303.58	6684.39	919	8	2008	2	1	343	1	40
268085025	23621721	0	4224	346.26	274.4	3.81	3.02	2.55303	0.304247	0.0030662	7.54809	99.2261	38.3795	10432.9	3388.72	7091.55	734	3	2008	3	1	666	1	0
267705702	26167489	134096367	35232	301.14	274.12	3.32	3.02	2.22509	0.348796	0.00337452	7.67667	103.361	32.9204	8872.97	2843.07	6024.35	764	4	2008	3	1	348	1	45
267208412	23765556	178475597	39488	299.22	273.03	3.31	3.02	2.55327	0.254345	0.0021523	7.7032	118.173	33.5386	9454.07	2949.6	6260.7	727	3	2008	3	1	338	1	0
267707040	134057342	134096367	35232	371.5	272.64	4.11	3.02	2.63651	0.262719	0.00356812	7.11632	73.6294	33.2225	8647.71	3065.35	6101.25	741	3	2008	3	1	357	2	43
266640431	23353675	178475597	32256	315.12	271.08	3.51	3.02	3.09825	0.208887	0.00400719	6.67265	52.1281	41.0684	10029.4	3887.96	7339.23	809	5	2008	3	1	332	1	0
267729786	120420223	24007288	4224	279.83	258.46	3.27	3.02	3.21278	0.110366	0.00210467	6.84385	52.4386	34.4472	9309.26	3342.66	6486.61	786	5	2008	4	1	567	1	0
266229665	111505798	134096367	35232	305.6	255.82	3.61	3.02	3.10254	0.144109	0.00199633	7.11229	72.1867	35.6986	9926.13	3409.98	6796.34	774	4	2008	2	1	438	1	50
266651135	23353675	178447722	32256	330.24	255.47	3.9	3.02	3.49582	0.0484562	0.00121066	7.04205	40.0245	37.5677	10536.4	3700.84	7203.03	786	5	2008	3	1	406	2	0
267241193	23456478	28025748	32256	277.05	253.81	3.29	3.02	2.02917	0.488472	0.00758406	7.26629	64.4078	35.7054	7734.86	3157.35	5965.74	804	5	2008	4	1	382	2	0
267697228	23456478	24007288	6016	259.44	253.55	3.09	3.02	2.69893	0.237715	0.00209494	7.63451	113.471	36.0884	10189.2	3214.58	6770.19	809	5	2008	4	1	342	1	55
265739288	115961784	23275848	3520	287.05	250.69	3.46	3.02	2.22022	0.346463	0.00300969	7.81746	115.116	33.7187	9233.67	2861.42	6166.4	772	4	2008	1	1	431	1	45
268070530	24898173	24007288	36352	233.34	250.41	2.81	3.02	2.23146	0.404499	0.00466266	7.53959	86.7527	37.7982	9604.94	3295.29	6782.57	747	3	2008	3	1	477	2	42
269702667	23757528	178480503	3520	302.06	249.9	3.65	3.02	3.04294	0.19343	0.00385917	6.63225	50.1222	36.8437	9017.08	3500.77	6591.52	712	2	2008	4	1	410	2	35
896991186	24499672	178451513	113760	282.4	249.57	3.41	3.02	2.53919	0.290345	0.00420447	7.06026	69.0562	32.4089	8151.6	2982.06	5857.37	735	3	2008	1	1	485	2	38
261139467	133819178	23835132	33888	250.49	248.68	3.04	3.02	3.48162	0.0602433	0.00184512	6.67445	32.65	37.7649	10008.8	3688.78	7019.26	917	8	2008	1	1	344	2	42
264269272	24313021	134092353	35232	321.55	247.55	3.93	3.02	2.48718	0.222319	0.00137986	8.04992	161.117	29.8061	8561.28	2551.39	5517.95	871	7	2008	2	1	386	1	46
266742565	23476771	24007288	33888	278.87	247.07	3.41	3.02	3.03599	0.188573	0.00203812	7.36408	92.5231	40.4949	11390.9	3756.23	7686.95	827	6	2008	4	2	541	1	0
267024437	23456478	28023964	3520	274.96	245.13	3.38	3.02	3.03167	0.128565	0.00192554	7.05641	66.7682	31.2879	8684.47	3010.15	5960.5	785	5	2008	3	1	461	2	37
268108663	23476771	28023964	35232	256.82	244.06	3.18	3.02	2.51012	0.277974	0.00246158	7.67673	112.925	34.6763	9667.61	3037.51	6443.98	790	5	2008	4	2	595	1	48
269247524	178451513	24572593	4224	312.51	242.99	3.89	3.02	2.11962	0.398931	0.00402984	7.71374	98.9942	34.9457	9188.6	2987.69	6320.82	694	2	2008	3	2	378	1	0
268293084	24406681	24007288	4224	257.41	242.44	3.2	3.02	3.48595	0.0522839	0.00191148	6.58717	27.3526	36.8429	9595.91	3586.98	6770.06	792	5	2008	4	1	640	1	37
265760919	25231335	178449729	3520	246.44	240.61	3.1	3.02	2.39792	0.342284	0.0042233	7.33845	81.0466	35.1624	9012.01	3146.81	6371.76	731	3	2008	1	1	614	1	0
265206764	24293620	23497733	32256	267.16	239.66	3.36	3.02	3.49105	0.0324363	0.00123523	6.91371	26.2594	35.3259	9693.98	3470.15	6676.1	764	4	2008	2	1	395	2	0
263922953	23353675	24302986	32256	279.81	237.07	3.56	3.02	3.07457	0.120652	0.00210917	6.90485	57.2034	31.2541	8502.1	3022.84	5903.14	770	4	2008	2	1	361	2	0
268149472	178445715	178478273	32736	240.94	236.4	3.08	3.02	2.43651	0.270726	0.00191608	7.95154	141.292	33.3181	9442.91	2828.66	6141.56	781	5	2008	4	1	340	1	43
268106879	0	28023964	35232	291.07	234.41	3.75	3.02	0.518798	0.73773	0.00565623	8.99275	130.428	29.2073	7404.9	2052.31	4910.27	792	5	2008	4	1	600	2	33
275219241	23621721	24572593	39488	206.92	234	2.67	3.02	2.12656	0.417613	0.00466069	7.61059	89.6033	36.0995	9206.32	3119.95	6473.05	808	5	2008	4	1	346	2	0
268024146	26165705	134051767	32736	305.89	233.57	3.95	3.02	2.66475	0.286237	0.00398029	7.10826	71.9137	36.683	9361.29	3369.39	6671.61	790	5	2008	4	1	357	2	40
269304835	23595407	24293620	33184	273.73	233.46	3.54	3.02	1.73363	0.467587	0.00602628	7.50176	77.5913	27.1323	6462.31	2363.81	4734.15	748	3	2008	4	1	334	2	0
266944157	24873420	24313021	6016	214.13	227.93	2.84	3.02	2.47908	0.280083	0.00380181	7.13298	73.6709	30.0614	7750.14	2760.68	5492.09	756	4	2008	3	1	423	2	40
266576207	23353675	178458649	3520	244.44	227.24	3.25	3.02	3.09785	0.127475	0.00232618	6.83647	54.8001	32.4838	8706	3137.52	6090.42	750	3	2008	2	1	490	2	36
262883996	178447499	28532627	3520	266.81	227.15	3.54	3.02	2.79858	0.246303	0.00397759	6.88842	61.9227	35.4631	8880.68	3316.88	6412.04	1125	8	2008	3	1	332	1	37
267233388	27749005	28002779	32256	248.77	226.28	3.32	3.02	1.28514	0.522698	0.00377529	8.49556	138.452	28.2085	7537.32	2122.02	4909.89	836	6	2008	4	1	348	1	0
267157345	23438415	23942172	6016	255.14	223.78	3.44	3.02	2.45957	0.22424	0.00232276	7.42502	96.5404	26.0521	7263.75	2375.96	4904.76	800	5	2008	3	1	366	2	40
265735943	25066538	23497733	3520	255.91	223.6	3.46	3.02	3.30915	0.0312263	0.000933364	7.19457	33.4557	29.5928	8400.75	2924.41	5703.93	825	6	2008	1	1	455	2	32
267246991	28043365	178452851	32256	237.87	223.06	3.22	3.02	2.96668	0.186116	0.00322613	6.80412	57.6901	34.3047	8825.7	3262.48	6296.24	754	4	2008	4	1	326	1	0
262590528	25230889	23835132	33888	291.31	222.34	3.96	3.02	1.70911	0.486155	0.0051202	7.83882	94.9486	31.0806	7850.82	2605.89	5508.6	889	7	2008	1	1	370	2	42
262601232	23133128	23497733	33888	250.87	221.9	3.41	3.02	2.02905	0.461505	0.00582551	7.52018	79.2213	36.0664	8682.07	3137.92	6321.26	837	6	2008	1	1	364	2	42
267685186	23476771	24572370	3520	265.02	221.3	3.62	3.02	2.74585	0.239889	0.00357584	6.98498	67.086	33.6137	8656.61	3137.94	6156.9	802	5	2008	4	2	370	1	44
268299551	120420223	23942172	6016	244.22	221.21	3.33	3.02	2.42415	0.301476	0.0032669	7.44954	92.282	32.6814	8781.71	2915.78	6031.23	780	4	2008	4	1	364	2	38
262590528	25230889	23835132	33888	297.14	220.28	4.08	3.02	1.70911	0.486155	0.0051202	7.83882	94.9486	31.0806	7850.82	2605.89	5508.6	889	7	2008	1	1	370	2	42
268107771	25118497	27991852	35232	223.22	218.93	3.08	3.02	1.89927	0.428052	0.0038737	7.93075	110.502	32.6297	8678.44	2703.66	5868.8	804	5	2008	4	2	363	1	48
267696559	23621721	27946583	3520	236.14	218.3	3.27	3.02	3.14045	0.103615	0.00180531	6.97156	57.3944	31.7048	8764.76	3080.14	6037.26	755	4	2008	4	1	387	1	50
267029566	24499672	28024633	3520	258.83	217.24	3.6	3.02	0.95746	0.780133	0.00909757	8.36618	85.7519	38.4769	8422.03	3066.25	6348.12	792	5	2008	3	1	NA	2	44
263449078	178445269	23942172	39488	208.58	216.34	2.91	3.02	2.11409	0.39335	0.00416235	7.63789	94.5019	33.4463	8722.91	2887.14	6047.76	778	4	2008	1	1	356	2	0
267691207	23621721	28023964	3520	243.67	214.53	3.43	3.02	2.8803	0.18927	0.00294507	6.93061	64.2665	32.4261	8553.49	3072.51	6020.18	755	4	2008	3	1	390	1	40
269270716	23765556	23942172	6016	245.11	213.95	3.46	3.02	3.03116	0.173074	0.0036728	6.57719	47.1233	33.9503	8322.37	3240.05	6077.49	736	3	2008	4	1	549	1	40
263236559	24416716	178447722	32736	204.88	213.63	2.9	3.02	3.15092	0.138199	0.00429533	6.20344	32.1743	32.8657	7352.23	3113.35	5565.24	903	8	2008	1	1	426	2	32
262605246	23133128	23835132	33888	282.4	212.56	4.01	3.02	3.14827	0.116973	0.00237239	6.75083	49.3061	32.6965	8660.03	3167.12	6094.05	893	7	2008	1	1	379	1	0
266176591	118190223	134093245	3520	258.2	211.74	3.69	3.02	3.47371	0.070181	0.00347222	6.06039	20.2122	37.1333	8307.84	3498.55	6224.55	758	4	2008	2	1	317	1	41
269303274	28022626	23596076	33184	240.13	210.51	3.45	3.02	2.11312	0.411321	0.00491236	7.50258	83.7318	33.885	8497.76	2963.56	6051.87	737	3	2008	4	1	NA	2	0
268118029	23476771	28002110	3520	219.5	209.93	3.16	3.02	2.36834	0.315272	0.00360787	7.39793	87.3845	31.8946	8428.15	2851.94	5851.42	738	3	2008	3	1	358	1	38
267691430	23621721	28002110	3520	215.97	208.34	3.13	3.02	2.40825	0.373664	0.00576106	7.08348	64.8602	36.3647	8486.67	3294.12	6326.54	747	3	2008	3	1	375	1	42
1740864887	133819178	23765556	6432	260.87	208.23	3.78	3.02	3.02439	0.170442	0.00499959	6.20147	34.0912	31.6725	6843.14	2979.09	5265.18	754	4	2008	1	2	417	1	54
269271608	23392254	178476935	6016	217.4	206.61	3.18	3.02	2.01605	0.384891	0.00368393	7.76062	104.479	30.5852	8163.1	2602.55	5553.23	770	4	2008	4	1	334	1	48
268085248	23621721	27946583	4224	243.8	201.56	3.65	3.02	2.63473	0.289789	0.00317893	7.41784	91.159	38.5764	10390.2	3460.11	7136.04	731	3	2008	3	1	464	1	0
899289424	118190446	178472029	112000	195.18	200.43	2.94	3.02	3.40242	0.0487647	0.000860015	7.40277	56.7021	34.8326	10125	3435.25	6802.48	758	4	2008	2	1	546	2	37
267025552	23621721	24572593	3520	208.24	190.2	3.31	3.02	2.14841	0.353123	0.00426272	7.38514	82.8398	28.6456	7348.72	2549.38	5186.18	880	7	2008	4	1	398	2	39
452462986	115961784	134093245	320	270.84	189.84	4.3	3.02	2.5041	0.204826	0.00198098	7.49903	103.396	25.7741	7293.07	2352.29	4878.24	739	3	2008	3	1	344	2	40
267384136	23456478	134092130	4224	150.07	183.46	2.47	3.02	3.45268	0.00906438	0.000895495	7.08175	10.1222	31.9635	8790.34	3120.57	6009.5	717	2	2008	3	1	321	2	0
267308539	23476771	178475597	33888	254.67	182.43	4.21	3.02	1.91742	0.607604	0.013006	6.98077	46.7173	38.3024	6181.33	3313.39	5377.56	771	4	2008	4	2	NA	1	45
1740873138	134091907	134093468	6432	237.1	178.79	4.01	3.02	1.32336	0.516603	0.00483251	8.08712	106.901	25.0351	6448.26	2025.86	4423.86	725	3	2008	1	1	347	2	34
268097959	118191115	23942172	6016	201.23	178.47	3.41	3.02	2.2018	0.319845	0.00373445	7.37814	85.6472	27.2579	7156.28	2439.73	4989.01	746	3	2008	3	1	323	1	42
268675975	24498557	24007288	4320	209.07	172.63	3.65	3.02	3.29314	0.0334092	0.00107149	7.06718	31.18	29.2141	8183.71	2880.79	5589.5	746	3	2008	2	1	439	2	34
1741014743	23476771	27991852	39488	190.59	164.64	3.5	3.02	1.51996	0.37673	0.00490997	7.31937	76.7277	16.0923	3990.12	1435.72	2872.59	646	1	2008	3	2	345	1	0
452421062	26264717	178447722	320	132.27	111.72	3.57	3.02	2.89921	0.120453	0.00355512	6.31865	33.8816	24.6087	5817.62	2354.69	4301.81	756	4	2008	2	1	336	2	35
266654034	23621721	178475597	39488	342.75	309.56	3.34	3.01	2.95156	0.18678	0.00268451	7.02605	69.5772	35.0642	9429.06	3314.03	6564.32	732	3	2008	3	1	409	2	0
268094391	120420223	24007288	4224	366.99	304.04	3.64	3.01	3.20968	0.140316	0.00260967	6.7832	53.7675	37.6553	9924.41	3625.54	7000.37	719	2	2008	3	1	390	2	0
899298344	133820070	178445492	112000	348.5	303.35	3.45	3.01	2.46524	0.332114	0.00260047	7.92882	127.713	42.2585	11733.4	3540.58	7720.25	775	4	2008	2	2	412	1	46
899311724	23229018	178468461	112000	286.35	302.55	2.85	3.01	2.79706	0.165335	0.00111012	7.9281	148.934	31.7845	9259.39	2849.05	6017.5	800	5	2008	3	1	653	1	44
266843807	24873420	134096367	35232	352.76	301.56	3.52	3.01	2.48908	0.324953	0.0044136	7.18531	73.6255	35.2018	8851.57	3195.24	6345.21	803	5	2008	3	2	569	1	47
268693815	23029433	178433673	4320	343.03	296.23	3.48	3.01	0.891323	0.664068	0.00631175	8.42907	105.211	27.6365	6795.62	2143.96	4748.33	759	4	2008	3	1	358	2	42
263915817	23353675	23356574	32256	317.79	275.46	3.47	3.01	3.40724	0.0611349	0.00120691	7.1305	50.6541	36.0917	10240.2	3548.43	6965.02	725	3	2008	1	1	338	1	0
266191978	178445715	134093245	3520	329.52	273.41	3.62	3.01	3.51297	0.0561094	0.0030153	6.12972	18.6082	37.3712	8613.25	3537.02	6365.47	761	4	2008	2	1	403	1	46
267228036	23476771	178475151	32256	282.61	272.08	3.12	3.01	2.86889	0.211401	0.00250578	7.25527	84.3656	36.4189	10011.7	3376.45	6851.47	805	5	2008	4	1	338	2	0
267374770	24873420	134092353	35232	322.28	271.79	3.57	3.01	3.36684	0.0956064	0.00155534	7.08426	61.4698	39.056	10983.3	3799.09	7498.11	756	4	2008	3	2	362	1	48
266645337	24406681	178452851	32256	228.65	269.69	2.55	3.01	2.27891	0.423181	0.0048114	7.59519	87.9538	42.531	10767.3	3680.68	7606.38	790	5	2008	3	1	382	1	0
268702066	25334584	178475597	4320	284.69	267.33	3.21	3.01	2.77141	0.223697	0.0035413	6.90564	63.1681	32.3017	8273.26	3035.84	5907.58	744	3	2008	4	1	474	2	37
266831542	133819847	24007288	6016	261.41	262.44	3	3.01	1.58844	0.52258	0.00503747	8.05574	103.739	32.8387	8385.39	2671.12	5794.5	738	3	2008	2	1	333	2	39
267447914	23595407	28002110	3520	246.69	259.31	2.86	3.01	2.25561	0.293688	0.00257257	7.71407	114.161	28.5971	7944.39	2484.35	5293.71	819	6	2008	4	1	484	1	38
899346289	118190223	113733122	112000	308.19	258.78	3.58	3.01	1.67664	0.436361	0.0035444	8.1045	123.113	28.2339	7607.98	2276.35	5050.59	734	3	2008	3	2	404	2	0
267706371	22990631	134090569	35232	310.73	256.15	3.65	3.01	2.01977	0.421607	0.00547611	7.40282	76.9902	30.8607	7492.78	2721.49	5444.58	759	4	2008	3	1	332	1	47
266636194	23353675	178468907	32256	289.45	250.8	3.48	3.01	1.90866	0.469958	0.00438718	7.98051	107.121	37.9119	9904.1	3115.4	6762.13	761	4	2008	3	1	378	2	0
265751999	118190223	134093245	3520	267.73	250.75	3.21	3.01	2.5871	0.313362	0.00341419	7.45965	91.7823	40.0428	10698.4	3561.11	7367.17	768	4	2008	1	1	443	2	41
899217618	24241438	178469130	112000	249.98	250.66	3.01	3.01	2.63176	0.306665	0.00366568	7.32874	83.6582	39.7502	10440.2	3581.25	7288.54	1056	8	2008	4	1	518	2	46
266563942	23476771	134093245	3520	276.75	239.92	3.47	3.01	3.40241	0.0985333	0.00282378	6.44804	34.8941	38.6248	9616.82	3730.02	6948.6	751	4	2008	2	1	337	1	41
265756013	133820070	178458203	3520	260.57	237.32	3.31	3.01	2.92479	0.207758	0.00315779	6.95413	65.7924	36.1189	9457.39	3402.93	6676.8	758	4	2008	1	1	373	1	45
267215548	28042473	178475597	32256	267.97	236.69	3.41	3.01	2.32666	0.348658	0.00325035	7.72645	107.268	36.8956	10002.6	3167.02	6752.01	724	3	2008	3	1	353	2	0
269270493	23765556	23942172	6016	237.48	234.41	3.05	3.01	3.25901	0.0510777	0.000415505	8.18371	122.929	31.617	9487.84	3070.64	6225.74	736	3	2008	4	1	344	1	40
267388819	133820070	178476935	6016	206.56	233.64	2.66	3.01	2.70708	0.230938	0.00282275	7.22566	81.8131	32.8942	8910.75	3038.31	6145.91	870	7	2008	4	1	365	2	43
265000489	111506467	134092130	32736	277.76	232.8	3.6	3.01	2.87706	0.18495	0.00218829	7.25739	84.5182	33.5397	9338.15	3136.18	6355.97	790	5	2008	1	1	357	1	40
267044284	28022626	28002110	33184	222.38	231.92	2.88	3.01	3.13999	0.17019	0.00331488	6.68101	51.3414	38.0953	9624.22	3640.87	6929.73	892	7	2008	4	1	507	1	0
1340320092	23621721	25781699	6336	228.03	230.49	2.98	3.01	2.57306	0.326208	0.00434644	7.21244	75.0516	38.6859	9777.76	3504.37	6986.4	751	4	2008	3	1	420	1	38
267693883	23621721	27946583	3520	270.79	226.49	3.6	3.01	2.45023	0.320817	0.00481509	7.04788	66.6274	32.3482	7889.08	2961.24	5757.6	797	5	2008	4	1	322	2	37
269269155	23765556	23942172	6016	274.05	225.36	3.66	3.01	1.99081	0.42332	0.00408009	7.83059	103.753	34.2108	9008.68	2875.87	6160.47	738	3	2008	4	1	NA	1	40
265755344	118190223	23497733	3520	250.77	225.04	3.35	3.01	2.70678	0.271607	0.00412831	6.98098	65.7913	35.5966	8925.65	3300	6432.12	743	3	2008	1	1	396	2	0
266178375	26162360	178448391	3520	259.36	224.66	3.48	3.01	2.95448	0.204622	0.00371946	6.73887	55.0139	35.5129	8864	3364.42	6418.4	761	4	2008	2	1	324	1	47
264267042	24313021	134093022	35232	271.76	222.78	3.67	3.01	3.12289	0.103806	0.00153696	7.1504	67.5398	31.7024	8968.94	3070.84	6098.49	872	7	2008	2	2	334	1	42
265257385	23190216	115970258	33888	254.05	221.26	3.46	3.01	2.31871	0.383289	0.00511495	7.29766	74.935	36.2318	8883.22	3235.32	6436.3	755	4	2008	3	1	329	1	30
265249357	23190216	178479611	33888	227.05	215.71	3.17	3.01	2.10963	0.413437	0.00343533	8.01934	120.349	39.5164	10682.2	3233.21	7111.13	832	6	2008	3	1	348	1	40
265744417	25231335	23942172	3520	231.8	214.72	3.25	3.01	2.68658	0.237721	0.00323214	7.09785	73.5491	32.1551	8487.31	2987.42	5949.96	748	3	2008	1	1	372	1	0
267140174	24898173	24007288	36352	168.42	214.22	2.36	3.01	3.57765	0.0426101	0.00194175	6.51023	21.9441	39.1202	10013.4	3789.99	7099.5	775	4	2008	3	1	445	1	40
264155319	134051767	28357572	32736	242.08	213.56	3.42	3.01	3.1057	0.0925207	0.00138631	7.19	66.7388	30.0194	8549.16	2918.2	5795.5	784	5	2008	1	2	345	1	0
266209595	23353675	134092130	4224	216.07	213.24	3.05	3.01	3.26057	0.0584869	0.00126145	7.06592	46.3648	30.7677	8663.64	3026.38	5914.43	748	3	2008	2	1	387	1	45
265000935	111506467	134053328	32736	246.2	211.16	3.51	3.01	2.54024	0.245157	0.00275429	7.33969	89.0089	29.8303	8149.71	2722.36	5574.79	755	4	2008	1	1	501	2	40
267690315	23392254	178458649	3520	253.3	210.74	3.61	3.01	3.14744	0.111049	0.00236491	6.71853	46.9572	31.9397	8426.14	3097.54	5940.09	789	5	2008	4	1	424	1	45
452424184	133820070	178447722	320	317	210.26	4.53	3.01	2.15763	0.274897	0.001902	7.98704	144.53	25.7884	7306.07	2176.06	4740.88	748	3	2008	2	1	372	1	40
266169678	133821631	134092353	3520	278.06	204.24	4.1	3.01	3.0476	0.142446	0.00286229	6.69032	49.7664	31.8722	8221.87	3067.2	5860.53	740	3	2008	1	1	604	2	35
268308248	23456478	28002110	3520	241.39	202.53	3.59	3.01	2.44814	0.285723	0.00337676	7.31684	84.6146	30.8918	8211.74	2797.3	5699.27	762	4	2008	4	1	339	1	34
267217109	23621721	178475597	32256	222.47	201.15	3.32	3.01	2.56344	0.344985	0.00502828	7.11857	68.6091	39.5357	9599.26	3591.27	7013.45	728	3	2008	3	1	330	2	0
265763595	118190669	111510927	3520	225.59	199.72	3.4	3.01	2.18518	0.489681	0.00895124	7.02528	54.7054	38.6745	7630.12	3442.43	6145.6	735	3	2008	1	1	NA	1	46
268862403	178445715	27998096	3520	226.95	197.26	3.46	3.01	3.05999	0.122106	0.00248999	6.72756	49.0389	30.3622	7984.6	2937.01	5638.28	710	2	2008	4	1	327	2	40
268117360	23476771	178433673	3520	219.18	192.13	3.43	3.01	2.45646	0.34258	0.0057018	6.93708	60.0828	33.6831	7772.81	3084.29	5834.42	799	5	2008	4	1	323	2	34
1740947843	118190223	23942172	6432	230.49	191.65	3.62	3.01	2.70007	0.253546	0.00292957	7.31181	86.5471	35.7846	9693.25	3265.67	6665.22	775	4	2008	3	1	371	2	43
265258054	23012708	178479611	33888	221.44	190.14	3.5	3.01	0.316333	0.848431	0.00790644	8.94655	107.309	31.0289	7304.44	2269.01	5165.98	884	7	2008	4	1	325	1	42
267690538	23476771	28002110	3520	222	189.77	3.52	3.01	3.1949	0.0661099	0.00192427	6.66661	34.3558	28.8644	7634.55	2817.84	5362.09	848	7	2008	4	1	359	2	40
265200297	23456478	24302986	32256	174.63	185	2.84	3.01	1.43261	0.534464	0.00516973	8.07885	103.383	29.2895	7445.93	2375.35	5155.79	793	5	2008	3	2	361	1	0
267032465	118190223	28002110	3520	194.93	178.53	3.29	3.01	2.87284	0.246303	0.00396783	6.89148	62.075	38.2201	9578.48	3574.42	6913.03	843	7	2008	4	1	300	1	46
263914256	118191115	134093245	32256	198.45	175.53	3.4	3.01	2.66227	0.206667	0.002866	7.06484	72.1098	28.2126	7549.98	2647	5262.71	775	4	2008	1	1	458	1	0
267890792	24003497	28002779	32256	203.7	166.76	3.68	3.01	2.94097	0.140573	0.00177718	7.22294	79.0992	30.4109	8581.11	2896.41	5821.6	728	3	2008	4	1	331	2	0
1740939146	23190216	24313021	6432	159.43	154.04	3.12	3.01	2.92447	0.211101	0.00410391	6.65599	51.4391	34.6465	8403.45	3278.21	6169.35	759	4	2008	2	1	356	1	33
1740882504	24998969	134092353	6432	165.68	153.07	3.26	3.01	1.5474	0.602677	0.00680349	7.99787	88.5835	38.3631	9085.52	3161.14	6597.1	764	4	2008	2	1	343	1	41
1740751603	24401998	24313021	39488	138.96	111.75	3.74	3.01	1.33798	0.590998	0.008952	7.50295	66.0186	25.109	5197.87	2171.13	4087.05	723	3	2008	1	1	325	2	21
268095506	23456478	24007288	4224	336.88	340.45	2.97	3	3.02448	0.213366	0.00235991	7.33981	90.413	43.4755	12067.5	4004.99	8195.52	703	2	2008	3	1	448	2	0
268094614	120420223	24007288	4224	328.83	321.6	3.07	3	2.992	0.239758	0.00299209	7.2052	80.1305	44.8472	12047.1	4138.2	8348.19	715	2	2008	3	1	447	2	0
452384936	118191115	178445492	320	406.63	317.98	3.84	3	3.38954	0.0798477	0.00180238	6.82318	44.3013	37.0549	10063.8	3621.86	6992.81	800	5	2008	1	1	371	1	45
1740933125	111505798	178449060	6432	378.45	312.27	3.63	3	3.07109	0.159984	0.00256853	6.91863	62.2862	35.592	9529.42	3401.66	6662.44	766	4	2008	2	1	376	2	40
268094614	120420223	24007288	4224	238.99	306.77	2.33	3	2.992	0.239758	0.00299209	7.2052	80.1305	44.8472	12047.1	4138.2	8348.19	715	2	2008	3	1	447	2	0
266667637	23456478	178475597	39488	333.81	295.15	3.39	3	2.4352	0.297211	0.00299341	7.53854	99.2884	33.2674	9066.62	2944.52	6157.07	743	3	2008	3	1	339	2	0
267696782	23456478	28002110	3520	295.84	294.56	3.02	3	2.94423	0.17846	0.00299764	6.84677	59.5334	32.9522	8602.92	3137.88	6092.07	771	4	2008	4	2	479	1	42
267923796	178451513	178475597	32256	329.72	293.68	3.37	3	2.77161	0.235949	0.00248718	7.4115	94.8663	36.9591	10234.6	3362.23	6935.88	726	3	2008	4	1	345	2	0
900486934	178447722	178469353	112000	258.93	290.61	2.68	3	2.82752	0.189083	0.00189179	7.45583	99.9493	33.4182	9477.84	3079.06	6349.21	736	3	2008	4	2	567	1	0
267936061	178445715	178475151	32256	277.87	285.92	2.92	3	2.7598	0.262018	0.00342912	7.16252	76.4095	37.8608	9949.42	3484.24	6978.17	691	2	2008	4	1	336	1	0
263487434	118191338	24945226	33472	320.92	284.27	3.39	3	2.9528	0.144252	0.00213197	7.03796	67.6615	30.4627	8381.72	2916.63	5775.54	847	7	2008	1	1	474	1	50
266744349	23476771	178433673	33888	319.18	279.83	3.42	3	1.72095	0.484575	0.00458429	7.99462	105.703	32.9438	8545.38	2701.68	5858.52	785	5	2008	4	1	376	1	40
262600340	23133128	178447945	33888	347.28	279.82	3.73	3	2.49908	0.288588	0.00255692	7.69152	112.865	35.6738	9913.56	3111.16	6613.09	856	7	2008	1	1	546	1	0
267370533	23595407	24572593	3520	278.03	271.84	3.07	3	3.21279	0.137129	0.00316951	6.54324	43.265	36.3165	9062.56	3492.6	6558.14	789	5	2008	3	1	698	1	42
1740878936	111505798	134093468	6432	295.78	268.86	3.3	3	2.2176	0.338522	0.00325804	7.66522	103.904	31.5315	8534.39	2731.06	5783.57	767	4	2008	2	1	360	2	42
268308025	22335903	27946583	3520	289.81	268.76	3.23	3	2.38106	0.355776	0.00496586	7.19262	71.6444	34.6418	8487.47	3127.68	6164.77	738	3	2008	4	2	330	2	42
265253594	23456478	25789058	33888	333.26	268.37	3.72	3	2.26503	0.381654	0.00355694	7.79094	107.298	39.1672	10511.3	3320.63	7116.3	813	6	2008	3	1	NA	1	42
[truncated: 113,292 more rows]
